# Supplementary material for: Transcription factor Wilms’ tumor 1 regulates developmental RNAs through 3′ UTR interaction
Source: Genes Dev. 2017 Feb 15;31(4):347–52. doi: 10.1101/gad.291500.116 (PMC5358755; doi:10.1101/gad.291500.116)
Supplement: Supplemental Material [file supp_gad.291500.116_Supplemental_Table_5_miRNA_sites_Hybrids.xlsx]

## Sheet: miRNA_hybrids_stats.csv
gene (3UTR)	miRNA	miRNA_match_sequence	no_hybrids
Podxl	miR-125a-5p/125b-5p/351/670/4319	CTCAGGGA	28
Podxl	miR-182	TGCCAAA	15
Podxl	miR-96/507/1271	TGCCAAA	15
Podxl	miR-219-5p/508/508-3p/4782-3p	GACAATC	13
Podxl	miR-181abcd/4262	GAATGTA	10
Igfbp3	miR-448/448-3p	TACGTTC	6
Igfbp3	miR-340-5p	CATATATG	5
Podxl	miR-181abcd/4262	TGAATGT	4
Igfbp3	miR-197	GAAAACAA	4
Cdh11	miR-200bc/429/548a	CAGTATT	4
Cdh11	miR-214/761/3619-5p	CTGCTGA	4
Cdh11	miR-26ab/1297/4465	ACTTGAA	4
Cdh11	miR-140/140-5p/876-3p/1244	AACCACT	3
Podxl	miR-199ab-5p	ACACTGGA	3
Igfbp5	miR-1ab/206/613	CATTCCA	3
Cdh11	miR-335/335-5p	CTCTTGA	3
Podxl	miR-339b/339-5p/3586-5p	GACAGGG	3
Cdh11	miR-376c/741-5p	TCTATGT	3
Igfbp3	miR-9/9ab	AGATTTC	3
Wt1	mmu-miR-590-3p	TAAAATTA	3
Cdh11	miR-128/128ab	ACTGTGA	2
Igfbp5	miR-143/1721/4770	TCATCTCA	2
Cdh11	miR-144	ATACTGT	2
Podxl	miR-145	ACTGGAA	2
Igfbp5	miR-203	CATTTCA	2
Podxl	miR-216b/216b-5p	AGAGATTA	2
Cdh11	miR-27abc/27a-3p	ACTGTGAA	2
Wt1	mmu-miR-872	GTAACCT	2
Cdh11	miR-101/101ab	GTACTGT	1
Igfbp5	miR-101/101ab	GTACTGT	1
Igfbp5	miR-136	AATGGAG	1
Igfbp5	miR-140/140-5p/876-3p/1244	AACCACTA	1
Upk3b	miR-141/200a	CAGTGTTA	1
Hmga2	miR-33a-3p/365/365-3p	GGGCATT	1
Igfbp3	miR-340-5p	ATAAAGT	1
Igfbp3	miR-34ac/34bc-5p/449abc/449c-5p	GATCAGC	1
Wt1	mmu-miR-466l-3p	TATTTATA	1
Hmga2	let-7/98/4458/4500	CTACCTC	0
Hmga2	let-7/98/4458/4500	CTACCTCA	0
Hmga2	let-7/98/4458/4500	TACCTCA	0
Igfbp5	miR-101/101ab	TACTGTA	0
Hmga2	miR-132/212/212-3p	GACTGTT	0
Igfbp5	miR-137/137ab	AGCAATAA	0
Igfbp5	miR-139-5p	ACTGTAG	0
Hmga2	miR-142-3p	ACACTAC	0
Igfbp5	miR-144	TACTGTA	0
Igfbp5	miR-149	GAGCCAG	0
Hmga2	miR-150/5127	TGGGAGA	0
Hmga2	miR-15abc/16/16abc/195/322/424/497/1907	GCTGCTA	0
Hmga2	miR-17/17-5p/20ab/20b-5p/93/106ab/427/518a-3p/519d	GCACTTT	0
Podxl	miR-183	GTGCCAT	0
Cdh11	miR-186	ATTCTTT	0
Igfbp5	miR-193/193b/193a-3p	GGCCAGTA	0
Hmga2	miR-196abc	ACTACCT	0
Igfbp5	miR-197	TGGTGAA	0
Igfbp3	miR-19ab	TGCCAACA	0
Hmga2	miR-202-3p	ATACCTCA	0
Hmga2	miR-202-3p	TACCTCA	0
Hmga2	miR-204/204b/211	AAAGGGAA	0
Hmga2	miR-219-5p/508/508-3p/4782-3p	ACAATCA	0
Hmga2	miR-23abc/23b-3p	AATGTGA	0
Igfbp5	miR-24/24ab/24-3p	CTGAGCCA	0
Hmga2	miR-25/32/92abc/363/363-3p/367	TGCAATA	0
Hmga2	miR-26ab/1297/4465	ACTTGAA	0
Hmga2	miR-33ab/33-5p	CAATGCAA	0
Hmga2	miR-410/344de/344b-1-3p	TTATATA	0
Hmga2	miR-490-3p	CCAGGTT	0
Hmga2	miR-503	CGCTGCTA	0
Hmga2	miR-590-3p	TAAAATT	0
Hmga2	miR-9/9ab	ACCAAAGA	0

## Sheet: hybrid_coordinates
id	genename	strand	chr	left_begin	left_end	right_begin	right_end	hybrid	left_sequence	right_sequence
1295567_1	Igfbp5	-	1	72905413	72905444	72905616	72905649	ACGGAGGAGGTCAGCTGTGCTCACTCCTCTTCTCAAGAGAGGAGTGAGCCAAGGAGAAGAGACCCT	AAGAGAGGAGTGAGCCAAGGAGAAGAGACCCT	ACGGAGGAGGTCAGCTGTGCTCACTCCTCTTCTC
3094713_1	Igfbp5	-	1	72908092	72908133	72908444	72908476	CCGGCAGCCTCTGTGGAGGAGGATGAGAGGTGGAGAAAACCAGTGCCTCTCGGGTCTGTCCCCTCCTGCAGCC	CCGGCAGCCTCTGTGGAGGAGGATGAGAGGTGGAGAAAACCA	CAGTGCCTCTCGGGTCTGTCCCCTCCTGCAGCC
225406_1	Igfbp5	-	1	72906933	72906981	72907831	72907869	AAAGAGGTGCTTAACAAAAGGCTCGGGACTGTCTTTGAAGACTGAAGATGTGAGCTACAAGTGTGGCTCTTTTGTGGGGCACCGATTTTG	AAAGAGGTGCTTAACAAAAGGCTCAGGACTGTCTTTGAAGACTGAAGAT	GTGAGCTACAAGTGTGGCTCTTTTGTGGGGCACCGATTT
3755945_1	Igfbp5	-	1	72906747	72906804	72906848	72906881	GGGGGACACAGCTCTTTGCGCTCTCTTGATGGCAAAGGGAGAGCAAAGAAACTGACGTGCGTCGACTCATAGGACATGGGTGGCTGCGGG	CAAAGGGAGAGCAAAGAAACTGACGTGCGTCGACTCATAGGACATGGGTGGCTGCGGG	GGGGGACACAGCTCTTTGCGCTCTCTTGATGGCA
3449391_1	Igfbp5	-	1	72907454	72907477	72907576	72907609	GAATTGCATTTTGAAAGCCTCCCTCAGATGCCAGAGGTCTGGGGGTGGGGAGGAC	CAGAGGTCTGGGGGTGGGGAGGAC	GAACTGCATTTTGAAAGCCTCCCTCAGATGCCAG
462621_1	Igfbp5	-	1	72906790	72906839	72907871	72907912	AACCCAGAACGCCAGCTTGGCCTGCGTCCAGGCAGCCTTTCTAGAGGCCCCCTCCAACCCGGAACATGGAGCAACACAAAGGGAGAGCAAA	TAGAGGCCCCCTCCAACCCGGAACATGGAGCAACACAAAGGGAGAGCAAA	AACCCAGAACGCCAGCTTGGCCTGCGTCCAGGCAGCCTTTCT
3072389_1	Igfbp5	-	1	72906902	72906932	72908879	72908918	CCCCCAGCCCCAACTCCAGCCAGCGCCTCCCTCCACCCCAACCTTCCAGGAGAGGAGACTCGGACATTGG	AACCTTCCAGGAGAGGAGACTCGGACATTGG	CCCCCAGCCCCAACTCCAGCCAGCGCCTCCCTCCACCCCA
1612809_1	Igfbp5	-	1	72905195	72905221	72905573	72905610	AGACTTTCTTGGTTTTTTAATGGAGTAAGACCCTCTTCCGACCATGACTTATCTCCATGGTAAC	AGACTTTCTTGGTTTTTTAATGGAGTA	AAGACCCTCTTCCGACCATGACTTATCTCCATGGTAAC
3303588_1	Igfbp5	-	1	72906109	72906135	72906225	72906251	CTGGCTGAACCCAGGATACAGAGACCAAACTTGTGAGTCTCCCCGCTGCTC	CTGGCTGAACCCAGGATACAGAGACCA	CCAAACTTGTGAGTCTCCCCGCTGCTC
122156_1	Igfbp5	-	1	72908333	72908360	72908931	72908963	AAAATGCATTCCATCCCTCTGAAAATAACGTTGAGTGACGCGTCCCCTCCCTTCCTCC	AAAATGCATTCCATCCCTCTGAAAATAA	TAACGTTGAGTGACGCGTCCCCTCCCTTCCTCC
1573501_1	Wt1	+	2	105013005	105013027	105013137	105013181	AGAATTTCAGAGGTCTGGCTGCAGGACGGAGCGGAGCCTTCCTGCTCAGCTATTCACTCTGAACACT	AGAATTTCAGAGGTCTGGCTGCA	AGGACAGAGAGGAGCCTTCCTGCTCAGCTATTCACTCTGAACACT
1627956_1	Wt1	+	2	105012903	105012932	105012973	105013004	AGAGAGCAAGGCACCAGGGGCAAGAATCGTGCGTGTATGTGCCTGCTAATGTAAACTCTGTC	GTGTATGTGCCTGCTAATGTAAACTCTGTC	AGAGAGCAAGGCACCAGGGGCAAGAATCGTGC
3411674_1	Wt1	+	2	105012922	105012973	105013121	105013160	GAACTCCTGTATAGTTAGGACGGAGAGGAGCCTTCCTGCTAAACTCTGTCATAGTTCCCATTTACTAACTGCCCTAGAAAGAAATAAATCA	TAAACTCTGTCATAGTTCCCATTTACTAACTGCCCTAGAAAGAAATAAATCA	GAACTCCTGTATAGTTAGGACAGAGAGGAGCCTTCCTGCT
1155386_1	Wt1	+	2	105012866	105012885	105012948	105012972	ACATTTTCTTTCATGGGATAACTGCCCTAGAAAGAAATAAATC	ACATTTTCTTTCATGGGATA	TAACTGCCCTAGAAAGAAATAAATC
1627950_1	Wt1	+	2	105012973	105013000	105013074	105013093	AGAGAGCAAGGCACCAGGGGCAAGAATCAAAGCTCATAGGTTTTGAGT	AGAGAGCAAGGCACCAGGGGCAAGAATC	AAAGCTCATAGGTTTTGAGT
2550957_1	Wt1	+	2	105013570	105013599	105013618	105013665	ATGATGTGCTCTTTGTCAACTAAAATTAGGAGGTGTATGGTATTAGCTATTATTTACTGTAGCTTGAAATACTGTGT	TATTATTTACTGTAGCTTGAAATACTGTGT	ATGATGTGCTCTTTGTCAACTAAAATTAGGAGGTGTATGGTATTAGCT
120325_1	Wt1	+	2	105013387	105013440	105013720	105013748	AAAATGACTTTAAAAGAAACTAGGGGCTGGTCCAGGATCTTCACTGGTAAGACTAACCTGCATCTTTTTCCACTTGGCTGTC	AAAATGACTTTAAAAGAAACTAGGGGCTGGTCCAGGATCTTCACTGGTAAGACT	TAACCTGCATCTTTTTCCACTTGGCTGTC
3000769_1	Wt1	+	2	105012923	105012987	105013428	105013453	CACTGGTAAGACTGTTCTTAAGTAACAAACTCTGTCATAGTTCCCATTTACTAACTGCCCTAGAAAGAAATAAATCAGAGAGCAAGGCACC	AAACTCTGTCATAGTTCCCATTTACTAACTGCCCTAGAAAGAAATAAATCAGAGAGCAAGGCACC	CACTGGTAAGACTGTTCTTAAGTAAC
2091205_1	Wt1	+	2	105013069	105013101	105013102	105013130	AGTAGGTTGGTATTAACTAGAACTCCTGTTGTTAAAGCTCATAGGTTTTGAGTAACTGCAT	TTGTTAAAGCTCATAGGTTTTGAGTAACTGCAT	AGTAGGTTGGTATTAACTAGAACTCCTGT
129808_1	Wt1	+	2	105013639	105013684	105013723	105013748	AAAATTAGGAGGTGTATGGTATTAGCTGCATCACTGTGTGGATGTCCTGCACCTTTTTCCACTTGGCTGTC	AAAATTAGGAGGTGTATGGTATTAGCTGCATCACTGTGTGGATGTC	CCTGCATCTTTTTCCACTTGGCTGTC
2061129_1	Podxl	-	6	31469706	31469736	31469737	31469788	AGGTGTCTGATGCTTCCCTCGGTCTGCCGCAGATGAAGGCAGAGGGGGAGAAGCCCTGTGTAGAACAGCCTGTGTCACCGTC	AGGTGTCTGATGCTTCCCTCGGTCTGCCGCA	AGATGAAGGCAGAGGGGGAGAAGCCCTGTGTAGAACAGCCTGTGTCACCGTC
1469218_1	Podxl	-	6	31469958	31470001	31472753	31472799	ACTTGTGCCTGAGCCCAGAGCAGGAAGGCAGGAGGAAGATGGAGAACAGGAGACCGCCAGCCTTCCTCACGATGACCCTGGAGGGGCTGGG	AGGAGACCGCCAGCCTTCCTCACGATGACCCTGGAGGGGCTGGG	ACTTGTGCCTGAGCCCAGAGCAGGAAGGCAGGAGGAAGATGGAGAAC
1458053_1	Podxl	-	6	31470735	31470781	31472519	31472560	ACTTGCAGGTGGGCAGGCTGGAAAAGAAAACCAAGCCTCTATTTCAGTGGCAAATGGTTCTCCCCTAGCTGCAAACCCCAAGGGCCCTGGA	ATTTCAGTGGCAAATGGTTCTCCCCTAGCTGCAAACCCCAAGGGCCC	ACTTGCAGGTGGGCAGGCTGGAAAAGAAAACCAAGCCTCTAT
41769_1	Podxl	-	6	31471475	31471515	31472150	31472187	AAAAATCTCCTCTGGCCGTCTGCTTCTGCTCCTTTTTTTGGAGCAGCTTATTTGAAAGGGGAGCTAGGGGGGCAGAC	TTTGGAGCAGCTTATTTGAAAGGGGAGCTAGGGGGGCAGAC	AAAAATCTCCTCTGGCCGTCTGCTTCTGCTCCTTTTTT
2679339_1	Podxl	-	6	31472043	31472077	31472660	31472690	ATGTCCTGGGGTCCCAACTGGTCCCTGATTGGCAAGAGGTCAGGTGACTTGCACGGGGCCACAC	ATGTCCTGGGGTCCCAACTGGTCCCTGATTGGCAA	AAGAGGTCAGGTGACTTGCACGGGGCCACAC
1151588_1	Podxl	-	6	31472362	31472388	31472721	31472778	ACATTCTGATTTCCTTGCCTTTCTTAGGAAGGCAGGAGGAAGATGGAGAACGCCATGCGAGTCTCTGGAGCTCCTCCAGGAAC	ACATTCTGATTTCCTTGCCTTTCTTAG	AGGAAGGCAGGAGGAAGATGGAGAACGCCATGCGAGTCTCTGGAGCTCCTCCAGGAAC
1754045_1	Podxl	-	6	31471654	31471684	31471923	31471975	AGCACAGGATTTGTCCAGGCTCAGCGGTGTCCTTTTCAAGTTGCTGAGAGCTTGGGTTGGTGTGCTGTGGTGTGTTGTGTGTGTAACTGTC	AGCACAGGATTTGTCCAGGCTCAGCGGTGTC	CTTTTCAAGTTGCTGAGAGCTTGGGTTGGTGTGCTGTGGTGTGTTGTGTGTGT
2910267_1	Podxl	-	6	31470232	31470272	31471287	31471312	ATTTGCCTTGGAGATAGTGGATTTACACCTCCCCTGCCAAGGTTTGCAGGGGAGTGTGGGGAAC	ATTTGCCTTGGAGATAGTGGATTTACACCTCCCCTGCCAAG	AAGGTTTGCAGGGGAGTGTGGGGAAC
1898183_1	Podxl	-	6	31469944	31469971	31472444	31472467	AGCTTGTTGTATCCCACCTCTCATCTGGAGGGGCTGGGAGAACACAAGGGAC	CTGGAGGGGCTGGGAGAACACAAGGGAC	AGCTTGTTGTATCCCACCTCTCAT
3694804_1	Podxl	-	6	31472871	31472906	31472907	31472925	GGACTCCGAAGGTTGTCTCCCTCCTCACAATCCCTAAGACTGGGGAGGGAGAAT	GGACTCCGAAGGTTGTCTCCCTCCTCACAATCCCTA	AAGACTGGGGAGGGAGAAT
632964_1	Podxl	-	6	31472499	31472562	31472660	31472690	AAGAGGTCAGGTGACTTGCACGGGGCCACACTTGCAGGTGGGCAGGCTGGAAAAGAAAACCAAGCCTCTATGGTCTCAAGGACAGGTCCCC	ACACTTGCAGGTGGGCAGGCTGGAAAAGAAAACCAAGCCTCTATGGTCTCAAGGACAGGTCCCC	AAGAGGTCAGGTGACTTGCACGGGGCCACAC
604128_1	Podxl	-	6	31470889	31470912	31471971	31472001	AAGACATGCTAAAAGTCATCTTCCTGTGGTTATTATTCCACAGGAAGCTCAGGGACTTTT	TAAAAGTCATCTTCCTGTGGTTAT	TTATTATTCCACAGGAAGCTCAGGGACTTTT
1469221_1	Podxl	-	6	31471836	31471866	31472749	31472799	ACTTGTGCCTGAGCCCAGAGCAGGAAGGCAGGAGGAAGATGGAGAACGCCAATTCCATCGGTTTGCACCCTCCTTTGCCAC	AATTCCATCGGTTTGCACCCTCCTTTGCCAC	ACTTGTGCCTGAGCCCAGAGCAGGAAGGCAGGAGGAAGATGGAGAACGCCA
1669353_1	Podxl	-	6	31469736	31469778	31472530	31472561	AGAGGGGGAGAAGCCCTGTGTAGAACAGCCTGTGTCACCGTCACTTGCAGGTGGGCAGGCTGGAAAAGAAAAC	AGAGGGGGAGAAGCCCTGTGTAGAACAGCCTGTGTCACCGTCA	CACTTGCAGGTGGGCAGGCTGGAAAAGAAAAC
2759371_1	Podxl	-	6	31471968	31471999	31472017	31472063	ATTATTCCACAGGAAGCTCAGGGACTTTTCAACTGGTCCCTGATTGGCAAATGTGTCTCAGTAGACAATCGATCTACTGATGATGTGTTGT	ATTATTCCACAGGAAGCTCAGGGACTTTTCAA	CAACTGGTCCCTGATTGGCAAATGTGTCTCAGTAGACAATCGATCTA
1697694_1	Podxl	-	6	31470798	31470863	31471042	31471069	AGATAGTGTGTCTGGGCTGGAGGAACAGAATCTCAGGCCCAGTCAGAGAAAAGGGAGAGGAAGGGAACTTTATAGCCAGCTGTACCAAAGA	CAGAATCTCAGGCCCAGTCAGAGAAAAGGGAGAGGAAGGGAACTTTAGAGCCAGCTGTACCAAAGA	AGATAGTGTGTCTGGGCTGGAGGAACAG
1941029_1	Podxl	-	6	31469619	31469636	31469699	31469723	AGGAGATTGGGGGAGTGTTTCCCTCGGTCTGCCGCAAACCCAC	AGGAGATTGGGGGAGTGT	TTCCCTCGGTCTGCCGCAAACCCAC
2898218_1	Podxl	-	6	31471705	31471729	31472035	31472063	ATTTCTGATGGCCTCTCAGGGAACAACTGGTCCCTGATTGGCAAATGTGTCT	ATTTCTGATGGCCTCTCAGGGAACA	CAACTGGTCCCTGATTGGCAAATGTGTCT
3708444_1	Podxl	-	6	31472288	31472323	31472529	31472557	GGAGTCTGCCTAAGGGGTGGGTGGGCAGGCAAAGGCTGCAGGTGGGCAGGCTGGAAAAGAAAACC	GGAGTCTGCCTAAGGGGTGGGTGGGCAGGCAAAGGC	TGCAGGTGGGCAGGCTGGAAAAGAAAACC
2746052_1	Podxl	-	6	31471009	31471079	31471152	31471171	ATTAGACAACAGATAGTGTGTCTGGGCTGGAGGAACAGCCATGGCTCTGACCAGACTGGCCCAGTGTTCCTAATGGGGCAAGGCCATTTGA	ATTAGACAACAGATAGTGTGTCTGGGCTGGAGGAACAGCCATGGCTCTGACCAGACTGGCCCAGTGTTCCT	AATGGGGCAAGGCCATTTGA
2721022_1	Podxl	-	6	31469951	31470015	31470419	31470446	ATGTTTATTTACCTTGTACTACTTTCAGGTACAAGGTTATAGGAGACCGCCAGCCTTCCTCACGATGACCCTGGAGGGGCTGGGAGAACAC	AGGTACAAGGTTATAGGAGACCGCCAGCCTTCCTCACGATGACCCTGGAGGGGCTGGGAGAACAC	ATGTTTATTTACCTTGTACTACTTTCAG
774592_1	Podxl	-	6	31471621	31471639	31472109	31472139	AAGGTTGCGAGGGCCCAGCGCTCAGCTGAGTGGGTGACTCCTCAAAACCT	AAGGTTGCGAGGGCCCAGC	GCTCAGCTGAGTGGGTGACTCCTCAAAACCT
3288156_1	Podxl	-	6	31470612	31470648	31471044	31471075	CTGCCCGGCAGAAAAGGACCCAGACTCATCTAGGACAACAGATAGTGTGTCTGGGCTGGAGGAAC	CTGCCCGGCAGAAAAGGACCCAGACTCATCTAGGACA	GACAACAGATAGTGTGTCTGGGCTGGAGGAAC
1085484_1	Podxl	-	6	31470161	31470189	31470231	31470248	ACACCTCCCCTGCCAAGTGATGGTCACGGGGAAAGGTTTGGAGAT	GTGATGGTCACGGGGAAAGGTTTGGAGAT	ACACCTCCCCTGCCAAGT
4034627_1	Podxl	-	6	31469980	31470025	31471043	31471079	TGCAACTTCTAGGTACAAGGTTATAGGAGACCGCCAGCCTTCCTCATTAGACAACAGATAGTGTGTCTGGGCTGGAGGAACA	TGCAACTTCTAGGTACAAGGTTATAGGAGACCGCCAGCCTTCCTCA	ATTAGACAACAGATAGTGTGTCTGGGCTGGAGGAACA
2196262_1	Podxl	-	6	31471000	31471017	31471041	31471065	AGTGTTCCTTCTTGTGCAGTGTGTCTGGGCTGGAGGAACAGC	AGTGTTCCTTCTTGTGCA	AGTGTGTCTGGGCTGGAGGAACAGC
1151587_1	Podxl	-	6	31471144	31471171	31472365	31472388	ACATTCTGATTTCCTTGCCTTTCTAATGGGGCAAGGCCATTTGACAGACCGC	AATGGGGCAAGGCCATTTGACAGACCGC	ACATTCTGATTTCCTTGCCTTTCT
1631438_1	Podxl	-	6	31470402	31470420	31470704	31470776	AGAGAGTAAACTTGGGGTAGTGGAAAATGGTTCTCCCCTAGCTGCAAACCCCAAGGGCCCGATGGCTGTGCCTGAGCACACCCAGCAGCTC	AGAGAGTAAACTTGGGGTA	AGTGGCAAATGGTTCTCCCCTAGCTGCAAACCCCAAGGGCCCGATGGCTGTGCCTGAGCACACCCAGCAGCTC
396821_1	Podxl	-	6	31470482	31470518	31470956	31470996	AAATTGTGTAGCCTTTTATTACCTGGCCTTCACTTGCTCTTGAAACTTTGGAGAGTAAGTTGAAGTTGACAAGATCT	TGAAACTTTGGAGAGTAAGTTGAAGTTGACAAGATCT	AAATTGTGTAGCCTTTTATTACCTGGCCTTCACTTGCTCTT
2623063_1	Podxl	-	6	31472439	31472479	31472766	31472797	ATGGCCTCGGCTAGCTTGTTGTATCCCACCTCTCATGAGTTGTGCCTGAGCCCAGAGCAGGAAGGCAGGAG	ATGGCCTCGGCTAGCTTGTTGTATCCCACCTCTCATGAGTT	TTGTGCCTGAGCCCAGAGCAGGAAGGCAGGAG
4065276_1	Podxl	-	6	31470526	31470551	31470622	31470664	TGGGGCACTGAGCAGTCTGCCCGGCAGAAAAGGACCCAGACTCTGGTCTTTGCCTATTTTTTGGACAAT	TGGTCTTTGCCTATTTTTTGGACAAT	TGGGGCACTGAGCAGTCTGCCCGGCAGAAAAGGACCCAGACTC
1710243_1	Podxl	-	6	31469762	31469788	31470085	31470132	AGATGAAGGCAGAGGGGGAGAAGCCCTATCTGAAGACACAAAGAGTCTCCCCAGGGACAGGGACAAGAGGAAAAC	AGATGAAGGCAGAGGGGGAGAAGCCCT	ATCTGAAGACACAAAGAGTCTCCCCAGGGACAGGGACAAGAGGAAAAC
623901_1	Podxl	-	6	31470063	31470095	31470161	31470181	AAGAGGAAAACACGCATCCCACACTGCCCACCCACGGGGAAAGGTTTGGAGAT	AAGAGGAAAACACGCATCCCACACTGCCCACCC	CACGGGGAAAGGTTTGGAGAT
1221536_1	Podxl	-	6	31469701	31469742	31470032	31470065	ACCGTCAGGTGTCTGATGCTTCCCTCGGTCTGCCGCAAACCCCTGTGCTGCGTGTTTCTCAAGAACAGGGAATT	ACCGTCAGGTGTCTGATGCTTCCCTCGGTCTGCCGCAAACCC	CCCTGTGCTGCGTGTTTCTCAAGAACAGGGAATT
1625941_1	Podxl	-	6	31471348	31471421	31472217	31472235	AGAGAGAAAGAAAAGGCTGACAGAAGTCAGGGTAGGCTCCTAGTGAGTTTCACAGGAGCTTGAAGAAAAGGCTACTGAGACTGGCCTATCA	AGAGAGAAAGAAAAGGCTGACAGAAGTCAGGGAAGGCTCCTAGTGAGTTTCACAGGAGCTTGAAAAAAAGGCTA	TACTGAGACTGGCCTATCA
1916231_1	Podxl	-	6	31472751	31472778	31472786	31472822	AGGAAGGCAGGAGGAAGATGGAGAACGCAGTTCCCTCATGTAAAATAACCTACTTGTGCCTGAGC	AGGAAGGCAGGAGGAAGATGGAGAACGC	AGTTCCCTCATGTAAAATAACCTACTTGTGCCTGAGC
3775753_1	Podxl	-	6	31469764	31469801	31470475	31470520	GGTGAAACTTTGGAGAGTAAGTTGAAGTTGACAAGATCTATGCATAAAGGGACTGCATAGATGAAGGCAGAGGGGGAGAAGCC	AAAGGGACTGCATAGATGAAGGCAGAGGGGGAGAAGCC	GGTGAAACTTTGGAGAGTAAGTTGAAGTTGACAAGATCTATGCATA
754556_1	Podxl	-	6	31470715	31470742	31471086	31471104	AAGGGCCCGATGGCTGTGCCTGAGCACAGTCTGTCAGCTATGAT	AAGGGCCCGATGGCTGTGCCTGAGCACA	ACAGTCTGTCAGCTATGAT
1085477_1	Podxl	-	6	31470231	31470248	31471646	31471668	ACACCTCCCCTGCCAAGTAGGCTCAGCGGTGTCAGGCAGCC	ACACCTCCCCTGCCAAGT	AGGCTCAGCGGTGTCAGGCAGCC
2052366_1	Podxl	-	6	31472222	31472252	31472661	31472682	AGGTGACTTGCACGGGGCCACATGGCAGCTGATTCTGTACTGAGACTGGCC	CATGGCAGCTGATTCTGTACTGAGACTGGCC	AGGTGACTTGCACGGGGCCACA
1706041_1	Podxl	-	6	31471864	31471887	31471990	31472022	AGATCGTGGAGACTGTGAGCTGATCTAACCTACCAGGCATTATTATTATTCCAC	AGATCGTGGAGACTGTGAGCTAAT	GATCTAACCTACCAGGCATTATTATTATTCCAC
1625933_1	Podxl	-	6	31471282	31471334	31471392	31471421	AGAGAGAAAGAAAAGGCTGACAGAAGTAAGCCCCTTGGCATGCTTCTCTAAGGTTTGCAGGGGAGTGTGGGGAACAGTGC	AAGCCCCTTGGCATGCTTCTCTAAGGTTTGCAGGGGAGTGTGGGGAACAGTGC	AGAGAGAAAGAAAAGGCTGACAGAAGTCAG
1085479_1	Podxl	-	6	31469702	31469732	31470220	31470248	ACACCTCCCCTGCCAAGTCGCAGTCCTACGTCTGATGCTTCCCTCGGTCTGCCGCAAACC	GTCTGATGCTTCCCTCGGTCTGCCGCAAACC	ACACCTCCCCTGCCAAGTCGCAGTCCTAC
3106646_1	Podxl	-	6	31470281	31470312	31472083	31472119	CCTCAAAACCTAGTGTCACATAGCAGTTGTCTAGAAAAATGAAGAAAGTAACAAGACAGGCTGGTA	AAAAATGAAGAAAGTAACAAGACAGGCTGGTA	CCTCAAAACCTAGTGTCACATAGCAGTTGTCTAGGAA
1113960_1	Podxl	-	6	31469789	31469844	31470122	31470144	ACAGGAAATCACATCTGAAGACAATTTTGAAAACTCCTTGAGGAATGTCCAGCAGAATGAGGCTCAAAGGGACTGCAT	AATTTTGAAAACTCCTTGAGGAATGTCCAGCAGAATGAGGCTCAAAGGGACTGCAT	ACAGGAAATCACATCTGAAGACA
2939952_1	Podxl	-	6	31469509	31469536	31470482	31470503	ATTTTGGAAAATTGTACACTGTCAATAAGTTGAAGTTGACAAGATCT	ATTTTGGAAAATTGTACACTGTCAATAA	TAAGTTGAAGTTGACAAGATCT
602445_1	Podxl	-	6	31471706	31471739	31472187	31472213	AAGACACTCCCTAGAAGACACTTCTCAGCTGTCCCATTTCTGATGGCCTCTCAGGGAAC	CAGCTGTCCCATTTCTGATGGCCTCTCAGGGAAC	AAGACACTCCCTAGAAGACACTTCTCA
3734823_1	Podxl	-	6	31470220	31470248	31470267	31470288	GGCTGGTAACAAACGTATTTGCACACCTCCCCTGCCAAGTCGCAGTCCTAC	ACACCTCCCCTGCCAAGTCGCAGTCCTAC	GGCTGGTAACAAACGTATTTGC
4120831_1	Podxl	-	6	31469591	31469666	31470257	31470274	TTCTGTTTGTGAATGTCAACCAGCTTGCCCAGGAGATTGGGGGAGTGTATGTTGTAGTGGACAGGGGTCTAAAGTATTTGCCTTGGAGATA	TTCTGTTTGTGAATGTCAACCAGCTTGCCCAGGAGATTGGGGGAGTGTATGTTGTAGTGGACAGGGGTCTAAAGTA	GTATTTGCCTTGGAGATA
3686071_1	Podxl	-	6	31469553	31469586	31469932	31469951	GGAATTTATTGAGAGATTATAGTTAACTATTGCAAGGGACAATAGCAGCCAT	GGAATTTATTGAGAGATTATAGTTAACTATTGCA	CAAGGGACAATAGCAGCCAT
214634_1	Cdh11	-	8	105157886	105157925	105158215	105158240	AAAGACACTTTTGATGATGACTCTTACAATGAAGGGAAATCGTCTATGTGTTAAGAACATCT	CTTACAATGAAGGGAAATCGTCTATGTGTTAAGAACATCT	AAAGACACTTTTGATGATGACTCTTA
27982_1	Cdh11	-	8	105157597	105157625	105157958	105158021	AAAAAGCAAATATTGAAGTTGTTTATCAACTTCAGTAGAAAAAAAAAAACCACTTGGCACACAATACGTGCCAGATATAACTGTCTTGTTT	AATACGTGCCAGATATAACTGTCTTGTTT	AAAAAGCAAATATTGAAGTTGTTTATCAACTTCAGTAGAAAAAAAAAAACCACTTGGCACACAA
1067149_1	Cdh11	-	8	105157451	105157506	105157895	105157922	ACAATGAAGGGAAATCGTCTATGTGTTATTCTGACATGTACGAAAATGTTACAGCATCACACTTATATTTTATGAACATTGT	TATTCTGACATGTACGAAAATGTTACAGCATCACACTTATATTTTATGAACATTGT	ACAATGAAGGGAAATCGTCTATGTGTTA
1259340_1	Cdh11	-	8	105157468	105157493	105157642	105157674	ACGAAAATGTTACAGCATCACACTTACTGCTGATTCTTGTAAATCTTTTTGCTTCT	ACGAAAATGTTACAGCATCACACTTA	TTACTGCTGATTCTTGTAAATCTTTTTGCTTCT
2286591_1	Cdh11	-	8	105157710	105157728	105157755	105157783	ATACAATGTATGTACAATATCTGTAGTGCGTTTTTAAACTTGAAAT	ATACAATGTATGTACAATA	TATCTGTAGTGCGTTTTTAAACTTGAAAT
2093510_1	Cdh11	-	8	105157477	105157526	105158178	105158202	AGTATACATACAAATATCAGTATTCTGATATGTACGAAAATGTTACAGCAAATTTGGCCTTAAGAACTGTGTC	AGTATACATACAAATATCAGTATTCTGACATGTACGAAAATGTTACAGCA	CAAATTTGGCCTTAAGAACTGTGTC
3377583_1	Cdh11	-	8	105157468	105157491	105157516	105157542	GAAAATGTTACAGCATCACACTTAAAGTTCTTATTTTAGTATACATAC	GAAAATGTTACAGCATCACACTTA	TTAAAGTTCTTATTTTAGTATACATAC
2790810_1	Hmga2	-	10	119800852	119800894	119800922	119800944	ATTCGTATAAGAAAAGCATTGTGTGTGACTCTGTGTCCACTCAATCAGTCACTACATGCAAACCC	ATTCGTATAAGAAAAGCATTGTGTGTGACTCTGTGTCCACTCA	AATCAGTCACTACATGCAAACCC
519907_1	Igfbp3	-	11	7106784	7106817	7107150	7107191	AACTCACCCACCCAGTACGGGCTTCAATGCTGCTGGCCCTCTTGGCCCAGCAGAAAGCCCCAAGTGGGAGGAGC	CTTGGCCCAGCAGAAAGCCCCAAGTGGGAGGAGC	AACTCACCCACCCAGTACGGGCTTCAATGCTGCTGGCCCTCT
754824_1	Igfbp3	-	11	7106936	7106982	7107054	7107086	AAGGGCCTGGCCCTGTATCCGCAAGTGGCCTGATCTACTTGGGAACTAAGTGCAGGCCCTATGGAGAATGGGGAAACCC	AAGGGCCTGGCCCTGTATCCGCAAGTGGCCTGATCTACTTGGGAACT	TAAGTGCAGGCCCTATGGAGAATGGGGAAACCC
3541612_1	Igfbp3	-	11	7106287	7106327	7107138	7107166	GAGTGACCCGGACATCTGGAAGCATGAGGCGGAGGAGGTCTGGCAACGCAGGGTGAGAGGAGAATGCTGCTGGCCCTCTGCCTTCTTGATT	GAGGCGGAGGAGGTCTGGCAACGCAGGGTGAGAGGAGACTG	AATGCTGCTGGCCCTCTGCCTTCTTGATT
1359896_1	Igfbp3	-	11	7106644	7106690	7107182	7107221	ACTCCAGGCCCCGGATGCCATCTGCCCCCTAACTCACCCAAAATAAAGTTTGTTGTGAGGTGGGGCTGCGGGAAGGCAGTTTTTC	CAAAATAAAGTTTGTTGTGAGGTGGGGCTGCGGGAAGGCAGTTTTTC	ACTCCAGGCCCCGGATGCCATCTGCCCCCTAACTCACCCA
3436935_1	Igfbp3	-	11	7106951	7106986	7106997	7107022	GAATAAGGGCCTGGCCCTGTATCCGCAAGTGGCATGCCTGAGGCTCATGGTCCTTATTG	GAATAAGGGCCTGGCCCTGTATCCGCAAGTGGCCTG	ATGCCTGAGGCTCATGGTCCTTATTG
1327190_1	Igfbp3	-	11	7106719	7106770	7106985	7107025	ACGTTCAGAGATGTCGCAAATAATGGTGCGCTTAGTTCTTCAGATGACTTCATATGCCTGAGGCTCATGGTCCTTATTGTGCCATCTCTGA	ACGTTCAGAGATGTCGCAAATAATGGTGCGCTTAGTTCTTCAGATGACTTCA	CATATGCCTGAGGCTCATGGTCCTTATTGTGCCATCTCTGA
1575614_1	Igfbp3	-	11	7106590	7106613	7107072	7107115	AGACAAATCCTCTTTCCATCCCCTGTAAATAAGTGCAGGCCCTAAACAGGAAAGAGGAGTGGCTT	CTAAACAGGAAAGAGGAGTGGCTT	AGACAAATCCTCTTTCCATCCCCTGTAAATAAGTGCAGGCCCTA
145169_1	Igfbp3	-	11	7107343	7107367	7107368	7107413	AAACACACACACAAACCAAAGTTTATTTTATGTGTGTGTGTGTGTGAGTGTGGTGAACTGAGTGAAAAC	AAACACACACACAAACCAAAGTTTA	TATTTTATGTGTGTGTGTGTGTGAGTGTGGTGAACTGAGTGAAAAC
1446885_1	Igfbp3	-	11	7106652	7106672	7107264	7107287	ACTTCCCAGTAGTCAACAAAAAGCGAGGTGGGGCTGCGGGAAGGC	GAGGTGGGGCTGCGGGAAGGC	ACTTCCCAGTAGTCAACAAAAAGC
621483_1	Igfbp3	-	11	7106529	7106574	7107194	7107239	AAGAGCATGGAGAAAATCACCTGTATGTTGATCTTGGGGTCCTTCTATGAGAGACACTCGTGTACTCCAGGCCCCGGATGCCATCTGCCCC	AAGAGCATGGAGAAAATCACCTGTATGTTGATCTTGGGGTCCTTCT	TATGAGAGACACTCGTGTACTCCAGGCCCCGGATGCCATCTGCCCC
4046450_1	Igfbp3	-	11	7106636	7106660	7107136	7107161	TGCTGGCCCTCTGCCTTCTTGATTTCGGGAAGGCAGTTTTTCAAAAACAC	CGGGAAGGCAGTTTTTCAAAAACAC	TGCTGGCCCTCTGCCTTCTTGATTTC
2606117_1	Igfbp3	-	11	7107025	7107072	7107099	7107141	ATGGAGAATGGGGAAACCCATAACCAAGTGACCCGGACATCTGGAAGCGATTTCAGACGTTCCGTGGCTGATATAGACAAATCCTCTTTCC	ATGGAGAATGGGGAAACCCATAACCGAGTGACCCGGACATCTGGAAGC	GATTTCAGACGTTCCGTGGCTGATATAGACAAATCCTCTTTCC
1509370_1	Igfbp3	-	11	7106783	7106806	7106924	7106946	AGAAAGCCCCAAGTGGGAGGAGCACTTGGGAACTGTGGGAGAGGAT	AGAAAGCCCCAAGTGGGAGGAGCA	ACTTGGGAACTGTGGGAGAGGAT
532362_1	Igfbp3	-	11	7106355	7106390	7106592	7106643	AACTGCAGACACGCCCAAGGAAAGGAGCCTGTGTCTAAAAACACAGATTTCTTTTCATCTTCCTATAAACAGGAAAGAGGAGTGGCTT	AACTGCAGACACGCCCAAGGAAAGGAGCCTGTGTCT	AAAAACACAGATTTCTTTTCATCTTCCTATCTAAACAGGAAAGAGGAGTGGC
1601617_1	Igfbp3	-	11	7106557	7106596	7106754	7106778	AGACGTTCCGTGGCTGATCTGAGAGCCTGGTAAGAGCATGGAGAAAATCCGGACTCCACGTTCAGAGATGTCGC	GTGGCTTGTCTGAGAGCCTGGTAAGAGCATGGAGAAAATC	CGGACTCCACGTTCAGAGATGTCGC
3483002_1	Igfbp3	-	11	7106683	7106725	7106924	7106960	GACTTCAAAAAACAATGTTTTCTGGTCCAGCCTCTCAAAATAAGTGGCCTGATCTACTTGGGAACTGTGGGAGAGGAT	GACTTCAAAAAACAATGTTTTCTGGTCCAGCCTCTCAAAATAA	AAGTGGCCTGATCTACTTGGGAACTGTGGGAGAGGAT
1980001_1	Igfbp3	-	11	7106308	7106332	7106393	7106447	AGGCCGAGGCGGAGGAGGTCTGGCATAATAGAATCTGTACTAGATAATCCTAGATGAAGTGTTAGAGATGTTAGGTGAT	AGGCCGAGGCGGAGGAGGTCTGGCA	ATAATAGAATCTGTACTAGATAATCCTAGATGAAGTGTTAGAGATGTTAGGTGAT
4035640_1	Igfbp3	-	11	7106319	7106387	7107092	7107115	TGCAGACACGCCCAAGGAAAGGAGCCTGTGTCTGGAGGCTGGGCTGCTCTCCCCCAGGCCGAGGCGGAGACAAATCCTCTTTCCATCCCCT	TGCAGACACGCCCAAGGAAAGGAGCCTGTGTCTGGAGGCTGGGCTGCTCTCCCCCAGGCCGAGGCGGAG	AGACAAATCCTCTTTCCATCCCCT
2716974_1	Igfbp3	-	11	7106510	7106550	7106792	7106841	ATGTTGATCTTGGGGTCCTTCTCAAACTCTCTTTATAATTCCTTTGTCAGGCATCTTCTTGATGACTTGGCCCAGCAGAAAGCCCCAAGTG	ATGTTGATCTTGGGGTCCTTCTCAAACTCTCTTTATAATTC	CTTTGTCAGGCATCTTCTTGATGACTTGGCCCAGCAGAAAGCCCCAAGTG
2545265_1	Igfbp3	-	11	7107144	7107166	7107441	7107458	ATGATCAGCAGCTGGCTAATGCTGCTGGCCCTCTGCCTTC	AATGCTGCTGGCCCTCTGCCTTC	ATGATCAGCAGCTGGCTA
3830546_1	Igfbp3	-	11	7106872	7106916	7106969	7107009	GTCTCTCTTACTAAAAATGACTGAGAATGTTCTAGGGCACTATGGTCCTTATTGTGCCATCTCTGAATAAGGGCCTGGCCCT	GTCTCTCTTACTAAAAATGACTGAGAATGTTCTAGGGCACTCTGG	ATGGTCCTTATTGTGCCATCTCTGAATAAGGGCCTGGCCCT
3909110_1	Igfbp3	-	11	7106885	7106923	7107216	7107248	GTTGCTTCTTATGAGAGACACTCGTGTACTCCATGTGTTGTCTCTCTTACTAAAAATGACTGAGAATGTTC	ATGTGTTGTCTCTCTTACTAAAAATGACTGAGAATGTTC	GTTGCTTCTTATGAGAGACACTCGTGTACTCCA
2710115_1	Igfbp3	-	11	7106750	7106780	7106886	7106923	ATGTGTTGTCTCTCTTACTAAAAATGACTGAGAATGTTATCGGACTCCACGTTCAGAGATGTCGCAAAT	ATCGGACTCCACGTTCAGAGATGTCGCAAAT	ATGTGTTGTCTCTCTTACTAAAAATGACTGAGAATGTT
2716971_1	Igfbp3	-	11	7106516	7106550	7106590	7106612	ATGTTGATCTTGGGGTCCTTCTCAAACTCTCTTTAAACAGGAAAGAGGAGTGGCTT	ATGTTGATCTTGGGGTCCTTCTCAAACTCTCTTTA	TAAACAGGAAAGAGGAGTGGCTT
941988_1	Igfbp3	-	11	7106908	7106960	7107142	7107166	AATGCTGCTGGCCCTCTGCCTTCTTAAGTGGCCTGATCTACTTGGGAACTGTGGGAGAGGATATGTGTTGTCTCTCTT	AAGTGGCCTGATCTACTTGGGAACTGTGGGAGAGGATATGTGTTGTCTCTCTT	AATGCTGCTGGCCCTCTGCCTTCTT
4110939_1	Igfbp3	-	11	7106967	7107010	7107367	7107391	TTCCGATCTCGCGTGAGCGAGTGTGGTGAACTGAGTGAAAACATGGTCCTTATTGTGCCATCTCTGAATAAGGGCCTGGCCCTGT	CATGGTCCTTATTGTGCCATCTCTGAATAAGGGCCTGGCCCTGT	GAGTGTGGTGAACTGAGTGAAAACA
1710365_1	Igfbp3	-	11	7106376	7106420	7106551	7106574	AGATGAAGTGTTAGAGATGTTAGGTGATATAACTGCAGACACGCCAAGAGCATGGAGAAAATCACCTGT	AGATGAAGTGTTAGAGATGTTAGGTGATATAACTGCAGACACGCC	AAGAGCATGGAGAAAATCACCTGT
3478238_1	Igfbp3	-	11	7106664	7106690	7106795	7106852	GACTGAGAATAAGGACCTTTCTTGTCAGGCATCTTCTTGATGACTTGGCCCAGCAGAAAGCCCCAAAATAAAGTTTGTTGTGAGGTGGGG	CAAAATAAAGTTTGTTGTGAGGTGGGG	TAAGGACCTTTCTTTGTCAGGCATCTTCTTGATGACTTGGCCCAGCAGAAAGCCCCAA
262205_1	Igfbp3	-	11	7106204	7106233	7107167	7107216	AAAGGAATCTCAAGACATTCTGCCTGCCTAGGCCCCGGATGCCATCTGCCCCCTAACTCACCCACCCAGTACGGGCTTC	AAAGGAATCTCAAGACATTCTGCCTGCCTA	AGGCCCCGGATGCCATCTGCCCCCTAACTCACCCACCCAGTACGGGCTTC
1359894_1	Igfbp3	-	11	7106590	7106611	7107186	7107221	ACTCCAGGCCCCGGATGCCATCTGCCCCCTAACTCAAACAGGAAAGAGGAGTGGCTTTT	AAACAGGAAAGAGGAGTGGCTT	ACTCCAGGCCCCGGATGCCATCTGCCCCCTAACTCA
1106414_1	Igfbp3	-	11	7106615	7106637	7106831	7106864	ACAGATTTCTTTTCATCTTCCTAAGGACAAGGATAAGGACCTTTCTTTGTCAGGC	ACAGATTTCTTTTCATCTTCCTA	TAAGGACAAGGATAAGGACCTTTCTTTGTCAGGC
1509372_1	Igfbp3	-	11	7106616	7106644	7106780	7106806	AGAAAGCCCCAAGTGGGAGGAGCAGCAAAAACACAGATTTCTTTTCATCTTCCT	CAAAAACACAGATTTCTTTTCATCTTCCT	AGAAAGCCCCAAGTGGGAGGAGCAGCA
262201_1	Igfbp3	-	11	7106136	7106158	7106213	7106233	AAAGGAATCTCAAGACATTCTATTTTTGAAAAGTTTGTCTTGC	TATTTTTGAAAAGTTTGTCTTGC	AAAGGAATCTCAAGACATTCT
509311_1	Igfbp3	-	11	7106106	7106148	7106463	7106488	AACGTTCTTAATTGTTAACATTGTATAAGTTTGTCTTGCAATGTATTTATAAATAGTAATAAAGTTTTT	AAGTTTGTCTTGCAATGTATTTATAAATAGTAAATAAAGTTTT	ACGTTCTTAATTGTTAACATTGTATA
2529440_1	Igfbp3	-	11	7107090	7107112	7107202	7107238	ATGAGAGACACTCGTGTACTCCAGGCCCCGGATGCCAAAACCTCTTTCCATCCCCTGT	CAAATCCTCTTTCCATCCCCTGT	ATGAGAGACACTCGTGTACTCCAGGCCCCGGATGCCA
3879424_1	Igfbp3	-	11	7107264	7107287	7107367	7107387	GTGGTGAACTGAGTGAAAACACTTCCCAGTAGTCAACAAAAAGC	ACTTCCCAGTAGTCAACAAAAAGC	GTGGTGAACTGAGTGAAAACA
1897084_1	Upk3b	+	5	136519977	136520012	136520080	136520119	AGCTTGGGCCTGGGGTGAGGGGCAGAGAGCAGATGTATTTCTGCTTTTGCCCCTCACTAGGCTCTGTCTGTAAGT	AGCTTGGGCCTGGGGTGAGGGGCAGAGAGCAGATGT	TATTTCTGCTTTTGCCCCTCACTAGGCTCTGTCTGTAAGT
371569_1	Upk3b	+	5	136520375	136520409	136520549	136520593	AAATGGCTATTAATGACAGTCGGCTACCTAGCCCAGCCCCTGTGCCTTGTTGGGCAGTCAGTAGGTTGGGCTGGGCCC	GCCTTGTTGGGCAGTCAGTAGGTTGGGCTGGGCCC	AAATGGCTATTAATGACAGTCGGCTACCTAGCCCAGCCCCTGTGC
1932642_1	Upk3b	+	5	136520228	136520273	136520517	136520547	AGGACGGTTGACACAAGCTACGATCCCCACACTTGGGAGGCTGAAGGGGTCTCACCAAGTGTACTGGTTAGAGAGTG	AGGACGGTTGACACAAGCTACGATCCCCACACTTGGGAGGCTGAAG	GGGTCTCACCAAGTGTACTGGTTAGAGAGTG
1579147_1	Upk3b	+	5	136520559	136520597	136520678	136520707	AGACACGGCCTCGGGGAAAGCTGATTGTAATGACAGTCGGCTACCTAGCCCAGCCCCTGTGCACAC	TAATGACAGTCGGCTACCTAGCCCAGCCCCTGTGCACAC	AGACACGGCCTCGGGGAAAGCTGATTGTAA
16652_1	Upk3b	+	5	136520352	136520393	136520443	136520471	AAAAACACACAACCCGGTAGGCAGCCTTGTTGGGCAGTCAGTGTCTGACCCAACAACCAGGGGTGGGGTGC	AAAAACACACAACCCGGTAGGCAGCCTTGTTGGGCAGTCAGT	GTCTGACCCAACAACCAGGGGTGGGGTGC
1617201_1	Upk3b	+	5	136520097	136520137	136520216	136520246	AGAGAACGCAGCAGGACGGTTGACACAAGCTCTCACTAGGCTCTGTCTGTAAGTATGCTTGCAGGTGGTCAA	CTCACTAGGCTCTGTCTGTAAGTATGCTTGCAGGTGGTCAA	AGAGAACGCAGCAGGACGGTTGACACAAGCT
1768395_1	Upk3b	+	5	136520225	136520289	136520360	136520387	AGCAGGACGGTTGACACAAGCTACGATCCCCACACTTGGGAGGCTGAAGTAGGAGGGTCATGTACAACCCGGTAGGCAGCCTTGTTGGGCA	AGCAGGACGGTTGACACAAGCTACGATCCCCACACTTGGGAGGCTGAAGTAGGAGGGTCATGTAC	ACAACCCGGTAGGCAGCCTTGTTGGGCA
4023664_1	Upk3b	+	5	136519948	136519975	136520047	136520069	TGAGCCAGTCTCAGCCCGTAGCCTGGTCTCTGCACAGCCCCTTCTATCTGC	CCAGTCTCAGCCCGTAGCCTGGTCTCTG	TCTGCACAGCCCCTTCTATCTGC

## Sheet: miRNA_binding_site_coordinates
miRNA	match_sequence	gene	strand	chr	start	end
miR-203	CATTTCA	Igfbp5	-	1	72908862	72908868
miR-143/1721/4770	TCATCTCA	Igfbp5	-	1	72908857	72908864
miR-1ab/206/613	CATTCCA	Igfbp5	-	1	72908348	72908354
miR-193/193b/193a-3p	GGCCAGTA	Igfbp5	-	1	72906552	72906559
miR-24/24ab/24-3p	CTGAGCCA	Igfbp5	-	1	72906434	72906441
miR-149	GAGCCAG	Igfbp5	-	1	72906433	72906439
miR-101/101ab	GTACTGT	Igfbp5	-	1	72905310	72905316
miR-140/140-5p/876-3p/1244	AACCACTA	Igfbp5	-	1	72905290	72905297
miR-136	AATGGAG	Igfbp5	-	1	72905197	72905203
miR-137/137ab	AGCAATAA	Igfbp5	-	1	72904890	72904897
miR-101/101ab	TACTGTA	Igfbp5	-	1	72904870	72904876
miR-144	TACTGTA	Igfbp5	-	1	72904870	72904876
miR-139-5p	ACTGTAG	Igfbp5	-	1	72904869	72904875
miR-197	TGGTGAA	Igfbp5	-	1	72904773	72904779
mmu-miR-466l-3p	TATTTATA	Wt1	+	2	105012884	105012891
mmu-miR-590-3p	TAAAATTA	Wt1	+	2	105013638	105013645
mmu-miR-872	GTAACCT	Wt1	+	2	105013719	105013725
miR-183	GTGCCAT	Podxl	-	6	31472965	31472971
miR-219-5p/508/508-3p/4782-3p	GACAATC	Podxl	-	6	31472023	31472029
miR-125a-5p/125b-5p/351/670/4319	CTCAGGGA	Podxl	-	6	31471976	31471983
miR-96/507/1271	TGCCAAA	Podxl	-	6	31471899	31471905
miR-182	TGCCAAA	Podxl	-	6	31471899	31471905
miR-125a-5p/125b-5p/351/670/4319	CTCAGGGA	Podxl	-	6	31471708	31471715
miR-181abcd/4262	GAATGTA	Podxl	-	6	31470342	31470348
miR-181abcd/4262	TGAATGT	Podxl	-	6	31469651	31469657
miR-339b/339-5p/3586-5p	GACAGGG	Podxl	-	6	31469601	31469607
miR-199ab-5p	ACACTGGA	Podxl	-	6	31469584	31469591
miR-145	ACTGGAA	Podxl	-	6	31469583	31469589
miR-216b/216b-5p	AGAGATTA	Podxl	-	6	31469568	31469575
miR-144	ATACTGT	Cdh11	-	8	105158041	105158047
miR-128/128ab	ACTGTGA	Cdh11	-	8	105158039	105158045
miR-27abc/27a-3p	ACTGTGAA	Cdh11	-	8	105158038	105158045
miR-140/140-5p/876-3p/1244	AACCACT	Cdh11	-	8	105157968	105157974
miR-26ab/1297/4465	ACTTGAA	Cdh11	-	8	105157757	105157763
miR-335/335-5p	CTCTTGA	Cdh11	-	8	105157687	105157693
miR-214/761/3619-5p	CTGCTGA	Cdh11	-	8	105157665	105157671
miR-376c/741-5p	TCTATGT	Cdh11	-	8	105157571	105157577
miR-200bc/429/548a	CAGTATT	Cdh11	-	8	105157503	105157509
miR-101/101ab	GTACTGT	Cdh11	-	8	105157446	105157452
miR-186	ATTCTTT	Cdh11	-	8	105157388	105157394
let-7/98/4458/4500	CTACCTCA	Hmga2	-	10	119801280	119801287
miR-202-3p	TACCTCA	Hmga2	-	10	119801280	119801286
miR-490-3p	CCAGGTT	Hmga2	-	10	119801088	119801094
miR-33ab/33-5p	CAATGCAA	Hmga2	-	10	119801041	119801048
miR-33a-3p/365/365-3p	GGGCATT	Hmga2	-	10	119800892	119800898
miR-9/9ab	ACCAAAGA	Hmga2	-	10	119800803	119800810
miR-204/204b/211	AAAGGGAA	Hmga2	-	10	119800620	119800627
let-7/98/4458/4500	TACCTCA	Hmga2	-	10	119800196	119800202
miR-202-3p	TACCTCA	Hmga2	-	10	119800196	119800202
miR-17/17-5p/20ab/20b-5p/93/106ab/427/518a-3p/519d	GCACTTT	Hmga2	-	10	119800085	119800091
miR-25/32/92abc/363/363-3p/367	TGCAATA	Hmga2	-	10	119800068	119800074
miR-196abc	ACTACCT	Hmga2	-	10	119800045	119800051
let-7/98/4458/4500	CTACCTC	Hmga2	-	10	119800044	119800050
miR-503	CGCTGCTA	Hmga2	-	10	119799997	119800004
miR-15abc/16/16abc/195/322/424/497/1907	GCTGCTA	Hmga2	-	10	119799997	119800003
miR-142-3p	ACACTAC	Hmga2	-	10	119799714	119799720
let-7/98/4458/4500	CTACCTC	Hmga2	-	10	119799606	119799612
miR-26ab/1297/4465	ACTTGAA	Hmga2	-	10	119799407	119799413
miR-23abc/23b-3p	AATGTGA	Hmga2	-	10	119799281	119799287
miR-219-5p/508/508-3p/4782-3p	ACAATCA	Hmga2	-	10	119798765	119798771
miR-196abc	ACTACCT	Hmga2	-	10	119798749	119798755
let-7/98/4458/4500	CTACCTC	Hmga2	-	10	119798748	119798754
miR-202-3p	ATACCTCA	Hmga2	-	10	119798728	119798735
let-7/98/4458/4500	TACCTCA	Hmga2	-	10	119798728	119798734
miR-590-3p	TAAAATT	Hmga2	-	10	119798648	119798654
miR-410/344de/344b-1-3p	TTATATA	Hmga2	-	10	119798640	119798646
miR-150/5127	TGGGAGA	Hmga2	-	10	119798618	119798624
miR-132/212/212-3p	GACTGTT	Hmga2	-	10	119798599	119798605
miR-19ab	TGCCAACA	Igfbp3	-	11	7107461	7107468
miR-34ac/34bc-5p/449abc/449c-5p	GATCAGC	Igfbp3	-	11	7107450	7107456
miR-197	GAAAACAA	Igfbp3	-	11	7107366	7107373
miR-9/9ab	AGATTTC	Igfbp3	-	11	7107333	7107339
miR-340-5p	CATATATG	Igfbp3	-	11	7106499	7106506
miR-448/448-3p	TACGTTC	Igfbp3	-	11	7106483	7106489
miR-340-5p	ATAAAGT	Igfbp3	-	11	7106109	7106115
miR-141/200a	CAGTGTTA	Upk3b	+	5	136520671	136520678
