# Supplementary material for: Transcription factor Wilms’ tumor 1 regulates developmental RNAs through 3′ UTR interaction
Source: Genes Dev. 2017 Feb 15;31(4):347–52. doi: 10.1101/gad.291500.116 (PMC5358755; doi:10.1101/gad.291500.116)
Supplement: Supplemental Material [file supp_gad.291500.116_Supplemental_Table_3_M15_FLASH_GO.xlsx]

## Sheet: GO (10)
GO Term	Description	P-value	FDR q-value	Enrichment	N	B	n	b	Genes
GO:0065008	regulation of biological quality	7.48e-07	0.00594	1.25	1954	422	901	244	[Calr - calreticulin, Abca1 - atp-binding cassette, sub-family a (abc1), member 1, Tmem64 - transmembrane protein 64, Ptgs1 - prostaglandin-endoperoxide synthase 1, Csnk1g2 - casein kinase 1, gamma 2, Stx12 - syntaxin 12, Maoa - monoamine oxidase a, Mapkapk2 - map kinase-activated protein kinase 2, Acadl - acyl-coenzyme a dehydrogenase, long-chain, Nus1 - nuclear undecaprenyl pyrophosphate syntha…
GO:0048518	positive regulation of biological process	1.4e-06	0.00554	1.24	1954	727	609	280	[Man2a1 - mannosidase 2, alpha 1, Calr - calreticulin, Abca1 - atp-binding cassette, sub-family a (abc1), member 1, Tmem64 - transmembrane protein 64, Ptgs1 - prostaglandin-endoperoxide synthase 1, Surf4 - surfeit gene 4, Mmd - monocyte to macrophage differentiation-associated, Mapkapk2 - map kinase-activated protein kinase 2, Csnk1e - casein kinase 1, epsilon, Lman1 - lectin, mannose-binding, 1,…
GO:0048522	positive regulation of cellular process	1.63e-06	0.00432	1.26	1954	679	582	254	[Man2a1 - mannosidase 2, alpha 1, Calr - calreticulin, Abca1 - atp-binding cassette, sub-family a (abc1), member 1, Tmem64 - transmembrane protein 64, Surf4 - surfeit gene 4, Mmd - monocyte to macrophage differentiation-associated, Mapkapk2 - map kinase-activated protein kinase 2, Csnk1e - casein kinase 1, epsilon, Lman1 - lectin, mannose-binding, 1, Fscn1 - fascin homolog 1, actin bundling prote…
GO:0048856	anatomical structure development	2.04e-06	0.00405	1.7	1954	408	214	76	[Man2a1 - mannosidase 2, alpha 1, F11r - f11 receptor, Scd1 - stearoyl-coenzyme a desaturase 1, Sparc - secreted acidic cysteine rich glycoprotein, Neo1 - neogenin, Arf4 - adp-ribosylation factor 4, Hnrnpu - heterogeneous nuclear ribonucleoprotein u, Aes - amino-terminal enhancer of split, Nus1 - nuclear undecaprenyl pyrophosphate synthase 1 homolog (s. cerevisiae), Myh10 - myosin, heavy polypept…
GO:0009653	anatomical structure morphogenesis	3.13e-06	0.00497	1.73	1954	233	353	73	[Man2a1 - mannosidase 2, alpha 1, Fn1 - fibronectin 1, Lamc1 - laminin, gamma 1, Hif1a - hypoxia inducible factor 1, alpha subunit, Myh10 - myosin, heavy polypeptide 10, non-muscle, Nedd4 - neural precursor cell expressed, developmentally down-regulated 4, Lifr - leukemia inhibitory factor receptor, Wnt5a - wingless-related mmtv integration site 5a, Smo - smoothened homolog (drosophila), Csnk1a1 …
GO:0032879	regulation of localization	5.09e-06	0.00673	1.33	1954	373	674	171	[Calr - calreticulin, Abca1 - atp-binding cassette, sub-family a (abc1), member 1, Amotl1 - angiomotin-like 1, Ptgs1 - prostaglandin-endoperoxide synthase 1, Mmd - monocyte to macrophage differentiation-associated, Ero1l - ero1-like (s. cerevisiae), Tmem59 - transmembrane protein 59, Ahnak - ahnak nucleoprotein (desmoyokin), Spag9 - sperm associated antigen 9, Nus1 - nuclear undecaprenyl pyrophos…
GO:0022603	regulation of anatomical structure morphogenesis	7.74e-06	0.00877	2.1	1954	167	245	44	[Rhoq - ras homolog gene family, member q, Ezr - ezrin, Pdzd8 - pdz domain containing 8, Crk - v-crk sarcoma virus ct10 oncogene homolog (avian), Fn1 - fibronectin 1, Sparc - secreted acidic cysteine rich glycoprotein, Cdc42ep1 - cdc42 effector protein (rho gtpase binding) 1, Vegfa - vascular endothelial growth factor a, Wwtr1 - ww domain containing transcription regulator 1, Csnk1e - casein kina…
GO:0030199	collagen fibril organization	1.25e-05	0.0123	14.44	1954	14	58	6	[Col1a2 - collagen, type i, alpha 2, Cyp1b1 - cytochrome p450, family 1, subfamily b, polypeptide 1, Col1a1 - collagen, type i, alpha 1, Lox - lysyl oxidase, Col3a1 - collagen, type iii, alpha 1, Col5a2 - collagen, type v, alpha 2]
GO:0051239	regulation of multicellular organismal process	2.91e-05	0.0257	1.32	1954	356	661	159	[Man2a1 - mannosidase 2, alpha 1, Calr - calreticulin, Tmem64 - transmembrane protein 64, Amotl1 - angiomotin-like 1, Lats2 - large tumor suppressor 2, Ptgs1 - prostaglandin-endoperoxide synthase 1, Mmd - monocyte to macrophage differentiation-associated, Spag9 - sperm associated antigen 9, Mapkapk2 - map kinase-activated protein kinase 2, Rock2 - rho-associated coiled-coil containing protein kin…
GO:0016477	cell migration	3.48e-05	0.0276	2.43	1954	95	245	29	[Fn1 - fibronectin 1, Tns3 - tensin 3, Vegfa - vascular endothelial growth factor a, Arf4 - adp-ribosylation factor 4, Rab1 - rab1, member ras oncogene family, Podxl - podocalyxin-like, Myh10 - myosin, heavy polypeptide 10, non-muscle, Nckap1 - nck-associated protein 1, Wnt5a - wingless-related mmtv integration site 5a, Cxadr - coxsackie virus and adenovirus receptor, Cxcl12 - chemokine (c-x-c mo…
GO:0050793	regulation of developmental process	3.69e-05	0.0266	1.63	1954	344	247	71	[Man2a1 - mannosidase 2, alpha 1, Crk - v-crk sarcoma virus ct10 oncogene homolog (avian), Fn1 - fibronectin 1, Sparc - secreted acidic cysteine rich glycoprotein, Mmd - monocyte to macrophage differentiation-associated, Spag9 - sperm associated antigen 9, Csnk1e - casein kinase 1, epsilon, Myh10 - myosin, heavy polypeptide 10, non-muscle, Nedd4 - neural precursor cell expressed, developmentally …
GO:0022604	regulation of cell morphogenesis	3.96e-05	0.0262	2.3	1954	111	245	32	[Ezr - ezrin, Rhoq - ras homolog gene family, member q, Pdzd8 - pdz domain containing 8, Fn1 - fibronectin 1, Crk - v-crk sarcoma virus ct10 oncogene homolog (avian), Sparc - secreted acidic cysteine rich glycoprotein, Cdc42ep1 - cdc42 effector protein (rho gtpase binding) 1, Vegfa - vascular endothelial growth factor a, Wwtr1 - ww domain containing transcription regulator 1, Csnk1e - casein kina…
GO:0042060	wound healing	4.05e-05	0.0247	6.48	1954	23	118	9	[Fn1 - fibronectin 1, Wnt5a - wingless-related mmtv integration site 5a, Col1a1 - collagen, type i, alpha 1, Lox - lysyl oxidase, Dcbld2 - discoidin, cub and lccl domain containing 2, Col3a1 - collagen, type iii, alpha 1, B4galt1 - udp-gal:betaglcnac beta 1,4- galactosyltransferase, polypeptide 1, Tpm1 - tropomyosin 1, alpha, Sdc4 - syndecan 4]
GO:0006928	movement of cell or subcellular component	4.09e-05	0.0232	2.12	1954	142	247	38	[Fn1 - fibronectin 1, Tns3 - tensin 3, Vegfa - vascular endothelial growth factor a, Arf4 - adp-ribosylation factor 4, Neo1 - neogenin, Rab1 - rab1, member ras oncogene family, Podxl - podocalyxin-like, Myh10 - myosin, heavy polypeptide 10, non-muscle, Nckap1 - nck-associated protein 1, Wnt5a - wingless-related mmtv integration site 5a, Cxadr - coxsackie virus and adenovirus receptor, Cxcl12 - ch…
GO:0007161	calcium-independent cell-matrix adhesion	4.72e-05	0.0249	195.4	1954	2	10	2	[Itgb1 - integrin beta 1 (fibronectin receptor beta), Fn1 - fibronectin 1]
GO:0065007	biological regulation	4.95e-05	0.0245	1.16	1954	1244	373	276	[Man2a1 - mannosidase 2, alpha 1, Calr - calreticulin, Tmem64 - transmembrane protein 64, Mmd - monocyte to macrophage differentiation-associated, Ptgs1 - prostaglandin-endoperoxide synthase 1, Surf4 - surfeit gene 4, St13 - suppression of tumorigenicity 13, Maoa - monoamine oxidase a, Nus1 - nuclear undecaprenyl pyrophosphate synthase 1 homolog (s. cerevisiae), Csnk1e - casein kinase 1, epsilon,…
GO:0048731	system development	5.07e-05	0.0236	2.34	1954	95	264	30	[Spry2 - sprouty homolog 2 (drosophila), Vegfa - vascular endothelial growth factor a, Nptn - neuroplastin, Neo1 - neogenin, Aes - amino-terminal enhancer of split, Nedd4 - neural precursor cell expressed, developmentally down-regulated 4, Bmpr1a - bone morphogenetic protein receptor, type 1a, Wnt5a - wingless-related mmtv integration site 5a, Arid1a - at rich interactive domain 1a (swi-like), Pl…
GO:0040011	locomotion	6.23e-05	0.0275	2.26	1954	113	245	32	[Fn1 - fibronectin 1, Tns3 - tensin 3, Vegfa - vascular endothelial growth factor a, Arf4 - adp-ribosylation factor 4, Rab1 - rab1, member ras oncogene family, Podxl - podocalyxin-like, Myh10 - myosin, heavy polypeptide 10, non-muscle, Nckap1 - nck-associated protein 1, Wnt5a - wingless-related mmtv integration site 5a, Cxadr - coxsackie virus and adenovirus receptor, Cxcl12 - chemokine (c-x-c mo…
GO:0048870	cell motility	6.54e-05	0.0273	2.32	1954	103	245	30	[Fn1 - fibronectin 1, Tns3 - tensin 3, Vegfa - vascular endothelial growth factor a, Arf4 - adp-ribosylation factor 4, Rab1 - rab1, member ras oncogene family, Podxl - podocalyxin-like, Myh10 - myosin, heavy polypeptide 10, non-muscle, Nckap1 - nck-associated protein 1, Wnt5a - wingless-related mmtv integration site 5a, Cxadr - coxsackie virus and adenovirus receptor, Cxcl12 - chemokine (c-x-c mo…
GO:0032502	developmental process	6.88e-05	0.0273	1.34	1954	589	354	143	[Man2a1 - mannosidase 2, alpha 1, Calr - calreticulin, Ptgs1 - prostaglandin-endoperoxide synthase 1, Spag9 - sperm associated antigen 9, Arf4 - adp-ribosylation factor 4, Nus1 - nuclear undecaprenyl pyrophosphate synthase 1 homolog (s. cerevisiae), Tnks2 - tankyrase, trf1-interacting ankyrin-related adp-ribose polymerase 2, Macf1 - microtubule-actin crosslinking factor 1, Hsp90ab1 - heat shock p…
GO:0034113	heterotypic cell-cell adhesion	7.62e-05	0.0288	36.64	1954	4	40	3	[Itgb1 - integrin beta 1 (fibronectin receptor beta), Itgav - integrin alpha v, Cxadr - coxsackie virus and adenovirus receptor]
GO:0009611	response to wounding	9.49e-05	0.0342	5.34	1954	31	118	10	[Fn1 - fibronectin 1, Wnt5a - wingless-related mmtv integration site 5a, Col1a1 - collagen, type i, alpha 1, Lox - lysyl oxidase, F2r - coagulation factor ii (thrombin) receptor, Dcbld2 - discoidin, cub and lccl domain containing 2, Col3a1 - collagen, type iii, alpha 1, B4galt1 - udp-gal:betaglcnac beta 1,4- galactosyltransferase, polypeptide 1, Tpm1 - tropomyosin 1, alpha, Sdc4 - syndecan 4]
GO:0040008	regulation of growth	0.000109	0.0374	2.87	1954	120	119	21	[Ezr - ezrin, Crim1 - cysteine rich transmembrane bmp regulator 1 (chordin like), Fn1 - fibronectin 1, Scd1 - stearoyl-coenzyme a desaturase 1, Mtpn - myotrophin, Gsk3b - glycogen synthase kinase 3 beta, Gja1 - gap junction protein, alpha 1, Cdk4 - cyclin-dependent kinase 4, Bmpr1a - bone morphogenetic protein receptor, type 1a, Tnks2 - tankyrase, trf1-interacting ankyrin-related adp-ribose polym…
GO:0044763	single-organism cellular process	0.00012	0.0395	1.14	1954	1031	613	369	[Ptplad2 - protein tyrosine phosphatase-like a domain containing 2, Calr - calreticulin, Abca1 - atp-binding cassette, sub-family a (abc1), member 1, Tmem64 - transmembrane protein 64, Ptgs1 - prostaglandin-endoperoxide synthase 1, Stx12 - syntaxin 12, Nus1 - nuclear undecaprenyl pyrophosphate synthase 1 homolog (s. cerevisiae), Mapkapk2 - map kinase-activated protein kinase 2, Fscn1 - fascin hom…
GO:0050789	regulation of biological process	0.000142	0.0452	1.16	1954	1202	373	266	[Man2a1 - mannosidase 2, alpha 1, Calr - calreticulin, Tmem64 - transmembrane protein 64, Mmd - monocyte to macrophage differentiation-associated, Ptgs1 - prostaglandin-endoperoxide synthase 1, Surf4 - surfeit gene 4, St13 - suppression of tumorigenicity 13, Nus1 - nuclear undecaprenyl pyrophosphate synthase 1 homolog (s. cerevisiae), Csnk1e - casein kinase 1, epsilon, Mob1a - mob kinase activato…
GO:0008354	germ cell migration	0.000147	0.0448	30.53	1954	4	48	3	[Itgb1 - integrin beta 1 (fibronectin receptor beta), Cxadr - coxsackie virus and adenovirus receptor, Cxcl12 - chemokine (c-x-c motif) ligand 12]
GO:0044767	single-organism developmental process	0.000149	0.0439	1.34	1954	566	354	137	[Man2a1 - mannosidase 2, alpha 1, Calr - calreticulin, Ptgs1 - prostaglandin-endoperoxide synthase 1, Spag9 - sperm associated antigen 9, Arf4 - adp-ribosylation factor 4, Nus1 - nuclear undecaprenyl pyrophosphate synthase 1 homolog (s. cerevisiae), Tnks2 - tankyrase, trf1-interacting ankyrin-related adp-ribose polymerase 2, Macf1 - microtubule-actin crosslinking factor 1, Hsp90ab1 - heat shock p…
GO:0001558	regulation of cell growth	0.00015	0.0425	2.84	1954	74	186	20	[Ryk - receptor-like tyrosine kinase, Crim1 - cysteine rich transmembrane bmp regulator 1 (chordin like), Fn1 - fibronectin 1, Mtpn - myotrophin, Vegfa - vascular endothelial growth factor a, Gsk3b - glycogen synthase kinase 3 beta, Rtn4 - reticulon 4, Gja1 - gap junction protein, alpha 1, Igfbp3 - insulin-like growth factor binding protein 3, Igfbp4 - insulin-like growth factor binding protein 4…
GO:0007520	myoblast fusion	0.000151	0.0414	11.43	1954	4	171	4	[Cdon - cell adhesion molecule-related/down-regulated by oncogenes, Myh9 - myosin, heavy polypeptide 9, non-muscle, Neo1 - neogenin, Gsk3b - glycogen synthase kinase 3 beta]
GO:0048513	animal organ development	0.000169	0.0447	2.4	1954	182	121	27	[Cbfb - core binding factor beta, Man2a1 - mannosidase 2, alpha 1, Scd1 - stearoyl-coenzyme a desaturase 1, Sparc - secreted acidic cysteine rich glycoprotein, Twsg1 - twisted gastrulation homolog 1 (drosophila), Col3a1 - collagen, type iii, alpha 1, Nckap1 - nck-associated protein 1, Bmpr1a - bone morphogenetic protein receptor, type 1a, Lifr - leukemia inhibitory factor receptor, Wnt5a - wingle…
GO:0007029	endoplasmic reticulum organization	0.0002	0.0512	3.29	1954	14	466	11	[Vmp1 - vacuole membrane protein 1, Tmem33 - transmembrane protein 33, Cav2 - caveolin 2, Atl2 - atlastin gtpase 2, Atl3 - atlastin gtpase 3, Rtn3 - reticulon 3, Reep1 - receptor accessory protein 1, Sec61a1 - sec61 alpha 1 subunit (s. cerevisiae), Arl6ip1 - adp-ribosylation factor-like 6 interacting protein 1, Lman1 - lectin, mannose-binding, 1, Rtn4 - reticulon 4]
GO:0048519	negative regulation of biological process	0.000204	0.0505	1.3	1954	626	373	155	[Calr - calreticulin, Tmem64 - transmembrane protein 64, Ptgs1 - prostaglandin-endoperoxide synthase 1, St13 - suppression of tumorigenicity 13, Arf4 - adp-ribosylation factor 4, Csnk1e - casein kinase 1, epsilon, Tnks2 - tankyrase, trf1-interacting ankyrin-related adp-ribose polymerase 2, Vapa - vesicle-associated membrane protein, associated protein a, Hsp90ab1 - heat shock protein 90 alpha (cy…
GO:0022610	biological adhesion	0.00021	0.0505	1.6	1954	123	584	59	[Vmp1 - vacuole membrane protein 1, Fn1 - fibronectin 1, F11r - f11 receptor, Clic1 - chloride intracellular channel 1, Wisp1 - wnt1 inducible signaling pathway protein 1, Lamc1 - laminin, gamma 1, Efr3a - efr3 homolog a (s. cerevisiae), Neo1 - neogenin, Myh10 - myosin, heavy polypeptide 10, non-muscle, Nedd4 - neural precursor cell expressed, developmentally down-regulated 4, Hsp90ab1 - heat sho…
GO:1902667	regulation of axon guidance	0.00028	0.0654	7	1954	9	186	6	[Ryk - receptor-like tyrosine kinase, Wnt5a - wingless-related mmtv integration site 5a, Cxcl12 - chemokine (c-x-c motif) ligand 12, Plxna4 - plexin a4, Vegfa - vascular endothelial growth factor a, Sema3c - sema domain, immunoglobulin domain (ig), short basic domain, secreted, (semaphorin) 3c]
GO:0048841	regulation of axon extension involved in axon guidance	0.00028	0.0635	7	1954	9	186	6	[Ryk - receptor-like tyrosine kinase, Wnt5a - wingless-related mmtv integration site 5a, Cxcl12 - chemokine (c-x-c motif) ligand 12, Plxna4 - plexin a4, Vegfa - vascular endothelial growth factor a, Sema3c - sema domain, immunoglobulin domain (ig), short basic domain, secreted, (semaphorin) 3c]
GO:0050794	regulation of cellular process	0.000282	0.0622	1.16	1954	1159	373	257	[Man2a1 - mannosidase 2, alpha 1, Calr - calreticulin, Tmem64 - transmembrane protein 64, Ptgs1 - prostaglandin-endoperoxide synthase 1, Surf4 - surfeit gene 4, Mmd - monocyte to macrophage differentiation-associated, St13 - suppression of tumorigenicity 13, Csnk1e - casein kinase 1, epsilon, Mob1a - mob kinase activator 1a, Tmsb4x - thymosin, beta 4, x chromosome, Macf1 - microtubule-actin cross…
GO:0030334	regulation of cell migration	0.000286	0.0614	3.63	1954	130	58	14	[Itgb1 - integrin beta 1 (fibronectin receptor beta), Fn1 - fibronectin 1, Itgav - integrin alpha v, Sparc - secreted acidic cysteine rich glycoprotein, Cyp1b1 - cytochrome p450, family 1, subfamily b, polypeptide 1, Col3a1 - collagen, type iii, alpha 1, Gsk3b - glycogen synthase kinase 3 beta, Lrp1 - low density lipoprotein receptor-related protein 1, Vcl - vinculin, Bmpr1a - bone morphogenetic …
GO:0050770	regulation of axonogenesis	0.000292	0.061	4.11	1954	28	187	11	[Ryk - receptor-like tyrosine kinase, Vim - vimentin, Fn1 - fibronectin 1, Wnt5a - wingless-related mmtv integration site 5a, Eif4g2 - eukaryotic translation initiation factor 4, gamma 2, Cxcl12 - chemokine (c-x-c motif) ligand 12, Plxna4 - plexin a4, Vegfa - vascular endothelial growth factor a, Gsk3b - glycogen synthase kinase 3 beta, Sema3c - sema domain, immunoglobulin domain (ig), short basi…
GO:0051049	regulation of transport	0.000315	0.064	1.58	1954	241	355	69	[Grb10 - growth factor receptor bound protein 10, Calr - calreticulin, Fn1 - fibronectin 1, Ptgs1 - prostaglandin-endoperoxide synthase 1, Ahnak - ahnak nucleoprotein (desmoyokin), Hif1a - hypoxia inducible factor 1, alpha subunit, Neo1 - neogenin, Upk3b - uroplakin 3b, Nus1 - nuclear undecaprenyl pyrophosphate synthase 1 homolog (s. cerevisiae), Nedd4 - neural precursor cell expressed, developme…
GO:0031344	regulation of cell projection organization	0.000317	0.0629	2.5	1954	96	187	23	[Ezr - ezrin, Rhoq - ras homolog gene family, member q, Itgb1 - integrin beta 1 (fibronectin receptor beta), Ryk - receptor-like tyrosine kinase, Vim - vimentin, Fn1 - fibronectin 1, Mapk6 - mitogen-activated protein kinase 6, Cdc42ep1 - cdc42 effector protein (rho gtpase binding) 1, Tmem30a - transmembrane protein 30a, Vegfa - vascular endothelial growth factor a, Sdc2 - syndecan 2, Podxl - podo…
GO:0030516	regulation of axon extension	0.000329	0.0637	4.38	1954	24	186	10	[Ryk - receptor-like tyrosine kinase, Fn1 - fibronectin 1, Wnt5a - wingless-related mmtv integration site 5a, Cxcl12 - chemokine (c-x-c motif) ligand 12, Eif4g2 - eukaryotic translation initiation factor 4, gamma 2, Plxna4 - plexin a4, Vegfa - vascular endothelial growth factor a, Gsk3b - glycogen synthase kinase 3 beta, Sema3c - sema domain, immunoglobulin domain (ig), short basic domain, secret…
GO:0061387	regulation of extent of cell growth	0.000329	0.0622	4.38	1954	24	186	10	[Ryk - receptor-like tyrosine kinase, Fn1 - fibronectin 1, Wnt5a - wingless-related mmtv integration site 5a, Eif4g2 - eukaryotic translation initiation factor 4, gamma 2, Cxcl12 - chemokine (c-x-c motif) ligand 12, Plxna4 - plexin a4, Vegfa - vascular endothelial growth factor a, Gsk3b - glycogen synthase kinase 3 beta, Sema3c - sema domain, immunoglobulin domain (ig), short basic domain, secret…
GO:0007155	cell adhesion	0.000352	0.065	1.59	1954	122	584	58	[Fn1 - fibronectin 1, Vmp1 - vacuole membrane protein 1, F11r - f11 receptor, Clic1 - chloride intracellular channel 1, Wisp1 - wnt1 inducible signaling pathway protein 1, Lamc1 - laminin, gamma 1, Efr3a - efr3 homolog a (s. cerevisiae), Neo1 - neogenin, Myh10 - myosin, heavy polypeptide 10, non-muscle, Nedd4 - neural precursor cell expressed, developmentally down-regulated 4, App - amyloid beta …
GO:0071407	cellular response to organic cyclic compound	0.000391	0.0704	1.6	1954	43	992	35	[Jak2 - janus kinase 2, Med1 - mediator complex subunit 1, Ezr - ezrin, Id3 - inhibitor of dna binding 3, Ahr - aryl-hydrocarbon receptor, Zfp36l1 - zinc finger protein 36, c3h type-like 1, Atp1a1 - atpase, na+/k+ transporting, alpha 1 polypeptide, Hnrnpu - heterogeneous nuclear ribonucleoprotein u, Rest - re1-silencing transcription factor, Rock2 - rho-associated coiled-coil containing protein k…
GO:0097485	neuron projection guidance	0.000402	0.0709	3.78	1954	23	247	11	[Flrt2 - fibronectin leucine rich transmembrane protein 2, Ryk - receptor-like tyrosine kinase, Wnt5a - wingless-related mmtv integration site 5a, Efnb2 - ephrin b2, Nfib - nuclear factor i/b, Cxcl12 - chemokine (c-x-c motif) ligand 12, Plxna4 - plexin a4, Vegfa - vascular endothelial growth factor a, Neo1 - neogenin, Sema3c - sema domain, immunoglobulin domain (ig), short basic domain, secreted,…
GO:0007411	axon guidance	0.000402	0.0694	3.78	1954	23	247	11	[Flrt2 - fibronectin leucine rich transmembrane protein 2, Ryk - receptor-like tyrosine kinase, Wnt5a - wingless-related mmtv integration site 5a, Efnb2 - ephrin b2, Cxcl12 - chemokine (c-x-c motif) ligand 12, Nfib - nuclear factor i/b, Plxna4 - plexin a4, Vegfa - vascular endothelial growth factor a, Neo1 - neogenin, Sema3c - sema domain, immunoglobulin domain (ig), short basic domain, secreted,…
GO:0001501	skeletal system development	0.000436	0.0736	4.04	1954	20	242	10	[Wnt5a - wingless-related mmtv integration site 5a, Col1a2 - collagen, type i, alpha 2, Serp1 - stress-associated endoplasmic reticulum protein 1, Col1a1 - collagen, type i, alpha 1, Ctnnb1 - catenin (cadherin associated protein), beta 1, Sp3 - trans-acting transcription factor 3, Gnas - gnas (guanine nucleotide binding protein, alpha stimulating) complex locus, Impad1 - inositol monophosphatase …
GO:0016337	single organismal cell-cell adhesion	0.000445	0.0736	3.43	1954	60	133	14	[Itgb1 - integrin beta 1 (fibronectin receptor beta), Itgav - integrin alpha v, Cyp1b1 - cytochrome p450, family 1, subfamily b, polypeptide 1, Efr3a - efr3 homolog a (s. cerevisiae), Vcl - vinculin, Nedd4 - neural precursor cell expressed, developmentally down-regulated 4, Cdon - cell adhesion molecule-related/down-regulated by oncogenes, Cxadr - coxsackie virus and adenovirus receptor, Cd2ap - …
GO:0098602	single organism cell adhesion	0.000468	0.0757	3.24	1954	68	133	15	[Itgb1 - integrin beta 1 (fibronectin receptor beta), Fn1 - fibronectin 1, Itgav - integrin alpha v, Cyp1b1 - cytochrome p450, family 1, subfamily b, polypeptide 1, Efr3a - efr3 homolog a (s. cerevisiae), Vcl - vinculin, Nedd4 - neural precursor cell expressed, developmentally down-regulated 4, Cdon - cell adhesion molecule-related/down-regulated by oncogenes, Cxadr - coxsackie virus and adenovir…
GO:0098609	cell-cell adhesion	0.000468	0.0742	3.24	1954	68	133	15	[Itgb1 - integrin beta 1 (fibronectin receptor beta), Cdh11 - cadherin 11, Itgav - integrin alpha v, Cyp1b1 - cytochrome p450, family 1, subfamily b, polypeptide 1, Efr3a - efr3 homolog a (s. cerevisiae), Vcl - vinculin, Nedd4 - neural precursor cell expressed, developmentally down-regulated 4, Cdon - cell adhesion molecule-related/down-regulated by oncogenes, Cxadr - coxsackie virus and adenovir…
GO:0007030	Golgi organization	0.000477	0.0742	2.21	1954	17	779	15	[Vmp1 - vacuole membrane protein 1, Golph3 - golgi phosphoprotein 3, Ywhaz - tyrosine 3-monooxygenase/tryptophan 5-monooxygenase activation protein, zeta polypeptide, Surf4 - surfeit gene 4, Cltc - clathrin, heavy polypeptide (hc), Gorasp2 - golgi reassembly stacking protein 2, Tmed5 - transmembrane emp24 protein transport domain containing 5, Rab1 - rab1, member ras oncogene family, Lman1 - lect…
GO:0050919	negative chemotaxis	0.000502	0.0766	7.89	1954	7	177	5	[Ryk - receptor-like tyrosine kinase, Itgav - integrin alpha v, Wnt5a - wingless-related mmtv integration site 5a, Plxna4 - plexin a4, Sema3c - sema domain, immunoglobulin domain (ig), short basic domain, secreted, (semaphorin) 3c]
GO:0060828	regulation of canonical Wnt signaling pathway	0.000554	0.0828	2.15	1954	29	628	20	[Thra - thyroid hormone receptor alpha, Tmem64 - transmembrane protein 64, Lats2 - large tumor suppressor 2, Wwtr1 - ww domain containing transcription regulator 1, Sdhaf2 - succinate dehydrogenase complex assembly factor 2, Lrp6 - low density lipoprotein receptor-related protein 6, Csnk1e - casein kinase 1, epsilon, Aes - amino-terminal enhancer of split, Tnks2 - tankyrase, trf1-interacting anky…
GO:2000145	regulation of cell motility	0.000565	0.0829	3.42	1954	138	58	14	[Itgb1 - integrin beta 1 (fibronectin receptor beta), Fn1 - fibronectin 1, Itgav - integrin alpha v, Sparc - secreted acidic cysteine rich glycoprotein, Cyp1b1 - cytochrome p450, family 1, subfamily b, polypeptide 1, Col3a1 - collagen, type iii, alpha 1, Gsk3b - glycogen synthase kinase 3 beta, Lrp1 - low density lipoprotein receptor-related protein 1, Vcl - vinculin, Bmpr1a - bone morphogenetic …
GO:0051270	regulation of cellular component movement	0.000662	0.0955	1.46	1954	150	661	74	[Jak2 - janus kinase 2, Calr - calreticulin, Fn1 - fibronectin 1, Amotl1 - angiomotin-like 1, Sparc - secreted acidic cysteine rich glycoprotein, Hif1a - hypoxia inducible factor 1, alpha subunit, Spag9 - sperm associated antigen 9, Rock2 - rho-associated coiled-coil containing protein kinase 2, Tmsb4x - thymosin, beta 4, x chromosome, Syne2 - spectrin repeat containing, nuclear envelope 2, Pfn1 …
GO:0030111	regulation of Wnt signaling pathway	0.000664	0.094	1.89	1954	46	628	28	[Grb10 - growth factor receptor bound protein 10, Tmem64 - transmembrane protein 64, Lats2 - large tumor suppressor 2, Mdfic - myod family inhibitor domain containing, Wwtr1 - ww domain containing transcription regulator 1, Csnk1e - casein kinase 1, epsilon, Aes - amino-terminal enhancer of split, Tnks2 - tankyrase, trf1-interacting ankyrin-related adp-ribose polymerase 2, Ubr5 - ubiquitin protei…
GO:0032880	regulation of protein localization	0.000676	0.0941	1.43	1954	162	674	80	[Jak2 - janus kinase 2, Fn1 - fibronectin 1, Rab14 - rab14, member ras oncogene family, Mmd - monocyte to macrophage differentiation-associated, Wasl - wiskott-aldrich syndrome-like (human), Tmem59 - transmembrane protein 59, Hif1a - hypoxia inducible factor 1, alpha subunit, Neo1 - neogenin, Csnk1e - casein kinase 1, epsilon, Ubr5 - ubiquitin protein ligase e3 component n-recognin 5, Ugcg - udp-…
GO:0040012	regulation of locomotion	0.000728	0.0996	3.35	1954	141	58	14	[Itgb1 - integrin beta 1 (fibronectin receptor beta), Fn1 - fibronectin 1, Itgav - integrin alpha v, Sparc - secreted acidic cysteine rich glycoprotein, Cyp1b1 - cytochrome p450, family 1, subfamily b, polypeptide 1, Col3a1 - collagen, type iii, alpha 1, Gsk3b - glycogen synthase kinase 3 beta, Lrp1 - low density lipoprotein receptor-related protein 1, Vcl - vinculin, Bmpr1a - bone morphogenetic …
GO:0007165	signal transduction	0.000823	0.111	1.39	1954	424	329	99	[Arf3 - adp-ribosylation factor 3, Amotl1 - angiomotin-like 1, Tmem64 - transmembrane protein 64, Arf4 - adp-ribosylation factor 4, Csnk1e - casein kinase 1, epsilon, Mob1a - mob kinase activator 1a, Tnks2 - tankyrase, trf1-interacting ankyrin-related adp-ribose polymerase 2, Macf1 - microtubule-actin crosslinking factor 1, Creb3l2 - camp responsive element binding protein 3-like 2, Dlc1 - delete…
GO:0030335	positive regulation of cell migration	0.000833	0.11	4.97	1954	68	52	9	[Itgb1 - integrin beta 1 (fibronectin receptor beta), Itgav - integrin alpha v, Fn1 - fibronectin 1, Sparc - secreted acidic cysteine rich glycoprotein, Cyp1b1 - cytochrome p450, family 1, subfamily b, polypeptide 1, Col1a1 - collagen, type i, alpha 1, Cxcl12 - chemokine (c-x-c motif) ligand 12, Sema3c - sema domain, immunoglobulin domain (ig), short basic domain, secreted, (semaphorin) 3c, Adam1…
GO:2000147	positive regulation of cell motility	0.000833	0.108	4.97	1954	68	52	9	[Itgb1 - integrin beta 1 (fibronectin receptor beta), Itgav - integrin alpha v, Fn1 - fibronectin 1, Sparc - secreted acidic cysteine rich glycoprotein, Cyp1b1 - cytochrome p450, family 1, subfamily b, polypeptide 1, Col1a1 - collagen, type i, alpha 1, Cxcl12 - chemokine (c-x-c motif) ligand 12, Sema3c - sema domain, immunoglobulin domain (ig), short basic domain, secreted, (semaphorin) 3c, Adam1…
GO:0030155	regulation of cell adhesion	0.000849	0.109	4.42	1954	92	48	10	[Itgb1 - integrin beta 1 (fibronectin receptor beta), Itgav - integrin alpha v, Fn1 - fibronectin 1, Cyp1b1 - cytochrome p450, family 1, subfamily b, polypeptide 1, Col1a1 - collagen, type i, alpha 1, Cxcl12 - chemokine (c-x-c motif) ligand 12, Ppp1cb - protein phosphatase 1, catalytic subunit, beta isoform, Podxl - podocalyxin-like, Gsk3b - glycogen synthase kinase 3 beta, Adam10 - a disintegrin…
GO:0010628	positive regulation of gene expression	0.000881	0.111	1.37	1954	232	613	100	[Calr - calreticulin, Psmc6 - proteasome (prosome, macropain) 26s subunit, atpase, 6, Tbl1xr1 - transducin (beta)-like 1x-linked receptor 1, Arf4 - adp-ribosylation factor 4, Rock2 - rho-associated coiled-coil containing protein kinase 2, Tmsb4x - thymosin, beta 4, x chromosome, Pfn1 - profilin 1, Creb3l2 - camp responsive element binding protein 3-like 2, App - amyloid beta (a4) precursor protei…
GO:0006805	xenobiotic metabolic process	0.000887	0.11	2.26	1954	11	863	11	[Ugt1a9 - udp glucuronosyltransferase 1 family, polypeptide a9, Ugt1a6a - udp glucuronosyltransferase 1 family, polypeptide a6a, Ugt1a6b - udp glucuronosyltransferase 1 family, polypeptide a6b, Ahr - aryl-hydrocarbon receptor, Ugt1a1 - udp glucuronosyltransferase 1 family, polypeptide a1, Ugt1a10 - udp glycosyltransferase 1 family, polypeptide a10, Cyp1b1 - cytochrome p450, family 1, subfamily b,…
GO:1903902	positive regulation of viral life cycle	0.000895	0.109	2.34	1954	20	625	15	[Lgals1 - lectin, galactose binding, soluble 1, Chmp4b - charged multivesicular body protein 4b, Mdfic - myod family inhibitor domain containing, Pkn2 - protein kinase n2, Smarca4 - swi/snf related, matrix associated, actin dependent regulator of chromatin, subfamily a, member 4, Pfn1 - profilin 1, Ddx3x - dead/h (asp-glu-ala-asp/his) box polypeptide 3, x-linked, P4hb - prolyl 4-hydroxylase, beta…
GO:0043620	regulation of DNA-templated transcription in response to stress	0.000897	0.108	3.41	1954	9	510	8	[Mbtps2 - membrane-bound transcription factor peptidase, site 2, Tmbim6 - transmembrane bax inhibitor motif containing 6, Creb3l1 - camp responsive element binding protein 3-like 1, Ddit3 - dna-damage inducible transcript 3, Vegfa - vascular endothelial growth factor a, Arnt - aryl hydrocarbon receptor nuclear translocator, Hif1a - hypoxia inducible factor 1, alpha subunit, Atf4 - activating tran…
GO:0043618	regulation of transcription from RNA polymerase II promoter in response to stress	0.000897	0.106	3.41	1954	9	510	8	[Mbtps2 - membrane-bound transcription factor peptidase, site 2, Tmbim6 - transmembrane bax inhibitor motif containing 6, Creb3l1 - camp responsive element binding protein 3-like 1, Ddit3 - dna-damage inducible transcript 3, Vegfa - vascular endothelial growth factor a, Hif1a - hypoxia inducible factor 1, alpha subunit, Arnt - aryl hydrocarbon receptor nuclear translocator, Atf4 - activating tran…
GO:0044699	single-organism process	0.000899	0.105	1.1	1954	1225	613	423	[Ptplad2 - protein tyrosine phosphatase-like a domain containing 2, Man2a1 - mannosidase 2, alpha 1, Abca1 - atp-binding cassette, sub-family a (abc1), member 1, Tmem64 - transmembrane protein 64, Ptgs1 - prostaglandin-endoperoxide synthase 1, Man1a - mannosidase 1, alpha, Zfr - zinc finger rna binding protein, Stx12 - syntaxin 12, Maoa - monoamine oxidase a, Mapkapk2 - map kinase-activated prote…
GO:0040017	positive regulation of locomotion	0.000924	0.106	4.9	1954	69	52	9	[Itgb1 - integrin beta 1 (fibronectin receptor beta), Itgav - integrin alpha v, Fn1 - fibronectin 1, Sparc - secreted acidic cysteine rich glycoprotein, Cyp1b1 - cytochrome p450, family 1, subfamily b, polypeptide 1, Col1a1 - collagen, type i, alpha 1, Cxcl12 - chemokine (c-x-c motif) ligand 12, Sema3c - sema domain, immunoglobulin domain (ig), short basic domain, secreted, (semaphorin) 3c, Adam1…
GO:0051272	positive regulation of cellular component movement	0.000924	0.105	4.9	1954	69	52	9	[Itgb1 - integrin beta 1 (fibronectin receptor beta), Itgav - integrin alpha v, Fn1 - fibronectin 1, Sparc - secreted acidic cysteine rich glycoprotein, Cyp1b1 - cytochrome p450, family 1, subfamily b, polypeptide 1, Col1a1 - collagen, type i, alpha 1, Cxcl12 - chemokine (c-x-c motif) ligand 12, Sema3c - sema domain, immunoglobulin domain (ig), short basic domain, secreted, (semaphorin) 3c, Adam1…
GO:0051128	regulation of cellular component organization	0.000966	0.108	1.3	1954	373	546	135	[Calr - calreticulin, Psmc6 - proteasome (prosome, macropain) 26s subunit, atpase, 6, Surf4 - surfeit gene 4, Tmem59 - transmembrane protein 59, Csnk1e - casein kinase 1, epsilon, Lman1 - lectin, mannose-binding, 1, Rock2 - rho-associated coiled-coil containing protein kinase 2, Fscn1 - fascin homolog 1, actin bundling protein (strongylocentrotus purpuratus), Ubr5 - ubiquitin protein ligase e3 co…
GO:0002062	chondrocyte differentiation	0.000999	0.11	21.24	1954	6	46	3	[Bmpr1a - bone morphogenetic protein receptor, type 1a, Nfib - nuclear factor i/b, Creb3l2 - camp responsive element binding protein 3-like 2]
