# Supplementary material for: Transcription factor Wilms’ tumor 1 regulates developmental RNAs through 3′ UTR interaction
Source: Genes Dev. 2017 Feb 15;31(4):347–52. doi: 10.1101/gad.291500.116 (PMC5358755; doi:10.1101/gad.291500.116)
Supplement: Supplemental Material [file supp_gad.291500.116_Supplemental_Table_7_M15_GO_DAVID.xlsx]

## Sheet: chart_C7C8B4555CEE1450272235265
Category	Term	Count	%	PValue	Genes	List Total	Pop Hits	Pop Total	Fold Enrichment	Bonferroni	Benjamini	FDR					Term	PValue
GOTERM_BP_FAT	GO:0001501~skeletal system development	29	0.416487	2.21167e-05	466048, 479978, 473194, 463891, 439393, 482198, 455980, 436280, 474461, 454784, 443081, 471587, 428986, 439845, 452447, 449116, 473783, 463514, 420601, 448325, 452665, 446522, 454449, 450600, 453848, 436396, 421054, 434018, 443053	566	285	13588	2.44282	0.0496808	0.0496808	0.0386468					GO:0001501~skeletal system development	2.21167e-05
GOTERM_BP_FAT	GO:0044092~negative regulation of molecular function	18	0.258509	3.29442e-05	449116, 461326, 474086, 436021, 457341, 463891, 420601, 451930, 475189, 482833, 470010, 458139, 445580, 454633, 447883, 464349, 481143, 439845	566	132	13588	3.27369	0.0730955	0.0372412	0.0575617					GO:0044092~negative regulation of molecular function	3.29442e-05
GOTERM_BP_FAT	GO:0045596~negative regulation of cell differentiation	21	0.301594	7.01464e-05	471485, 440679, 469574, 466048, 481537, 437314, 440761, 439346, 449578, 461632, 435674, 420991, 469875, 422548, 461171, 446522, 470137, 450600, 473511, 427233, 439845	566	182	13588	2.77005	0.149238	0.0524488	0.122526					GO:0045596~negative regulation of cell differentiation	7.01464e-05
GOTERM_BP_FAT	GO:0016055~Wnt receptor signaling pathway	17	0.244148	9.68922e-05	421796, 445188, 441251, 479978, 420934, 431451, 463514, 427814, 446522, 470137, 440554, 450600, 433908, 453834, 430265, 447571, 461846	566	130	13588	3.13939	0.200085	0.0542837	0.169205					GO:0016055~Wnt receptor signaling pathway	9.68922e-05
GOTERM_BP_FAT	GO:0043062~extracellular structure organization	18	0.258509	0.000152707	468677, 445294, 479978, 441425, 471386, 463891, 433334, 436065, 459597, 451924, 474461, 472170, 451574, 443081, 471587, 466729, 455318, 434018	566	149	13588	2.90018	0.296623	0.0679535	0.266553					GO:0043062~extracellular structure organization	0.000152707
GOTERM_BP_FAT	GO:0007422~peripheral nervous system development	8	0.114893	0.000182814	473333, 432365, 452230, 469185, 454142, 435894, 466729, 483076	566	30	13588	6.40188	0.343768	0.067799	0.319027					GO:0007422~peripheral nervous system development	0.000182814
GOTERM_BP_FAT	GO:0006468~protein amino acid phosphorylation	47	0.674996	0.000205055	459527, 423404, 459998, 473194, 440761, 455531, 465786, 451930, 442073, 470568, 455980, 468968, 449230, 440346, 471587, 447883, 430265, 479852, 432001, 483076, 435829, 446156, 460386, 471485, 452447, 440679, 449116, 430068, 466059, 442742, 462697, 464566, 451961, 463514, 464563, 443438, 467178, 438683, 437215, 449163, 456942, 454633, 463138, 426264, 444647, 470044, 448275	566	640	13588	1.76302	0.376556	0.0652717	0.357775					GO:0006468~protein amino acid phosphorylation	0.000205055
GOTERM_BP_FAT	GO:0030198~extracellular matrix organization	14	0.201063	0.000274906	445294, 468677, 441425, 471386, 463891, 436065, 459597, 451924, 474461, 451574, 443081, 471587, 434018, 455318	566	101	13588	3.32771	0.469254	0.07613	0.479373					GO:0030198~extracellular matrix organization	0.000274906
GOTERM_BP_FAT	GO:0051149~positive regulation of muscle cell differentiation	5	0.0718081	0.000315327	457705, 473309, 469875, 466729, 455980	566	9	13588	13.3373	0.516463	0.0775633	0.549675					GO:0051149~positive regulation of muscle cell differentiation	0.000315327
GOTERM_BP_FAT	GO:0060284~regulation of cell development	18	0.258509	0.000333977	468677, 471485, 440679, 469574, 481537, 479978, 473309, 440761, 449578, 461632, 422548, 455980, 469723, 451303, 457705, 480545, 435894, 443053	566	159	13588	2.71778	0.536807	0.0740742	0.582096					GO:0060284~regulation of cell development	0.000333977
GOTERM_BP_FAT	GO:0042127~regulation of cell proliferation	40	0.574465	0.000523458	483260, 468677, 482052, 466048, 473194, 432052, 439393, 422548, 454197, 455980, 426076, 451303, 436280, 435688, 436581, 458139, 449230, 430265, 461885, 443024, 451114, 467426, 439845, 461107, 440679, 456556, 437315, 461326, 444620, 439346, 473783, 463514, 420601, 437215, 421217, 452685, 453848, 450600, 421054, 472732	566	538	13588	1.78491	0.700717	0.10387	0.910925					GO:0042127~regulation of cell proliferation	0.000523458
GOTERM_BP_FAT	GO:0051174~regulation of phosphorus metabolic process	26	0.373402	0.000793989	473194, 477460, 463891, 457341, 443584, 451930, 436065, 455980, 469723, 458139, 470010, 447883, 467404, 452447, 461326, 449116, 430068, 442742, 474086, 464566, 475189, 454633, 445580, 421054, 466729, 426264	566	301	13588	2.0737	0.839599	0.141447	1.37863					GO:0051174~regulation of phosphorus metabolic process	0.000793989
GOTERM_BP_FAT	GO:0019220~regulation of phosphate metabolic process	26	0.373402	0.000793989	473194, 477460, 463891, 457341, 443584, 451930, 436065, 455980, 469723, 458139, 470010, 447883, 467404, 452447, 461326, 449116, 430068, 442742, 474086, 464566, 475189, 454633, 445580, 421054, 466729, 426264	566	301	13588	2.0737	0.839599	0.141447	1.37863					GO:0019220~regulation of phosphate metabolic process	0.000793989
GOTERM_BP_FAT	GO:0048729~tissue morphogenesis	22	0.315956	0.000961277	483260, 440679, 479978, 466048, 432365, 473194, 450023, 439346, 454486, 463891, 463514, 437987, 448944, 449874, 464787, 470137, 449230, 453848, 446511, 433908, 443053, 439845	566	238	13588	2.21914	0.890939	0.156715	1.66681					GO:0048729~tissue morphogenesis	0.000961277
GOTERM_BP_FAT	GO:0043086~negative regulation of catalytic activity	13	0.186701	0.00096879	470010, 461326, 474086, 445580, 436021, 454633, 447883, 463891, 457341, 481143, 451930, 475189, 482833	566	101	13588	3.09002	0.892812	0.147441	1.67973					GO:0043086~negative regulation of catalytic activity	0.00096879
GOTERM_BP_FAT	GO:0042325~regulation of phosphorylation	25	0.359041	0.00106226	452447, 473194, 449116, 461326, 430068, 477460, 474086, 442742, 464566, 457341, 463891, 451930, 436065, 475189, 455980, 469723, 470010, 458139, 445580, 454633, 447883, 421054, 426264, 466729, 467404	566	290	13588	2.06957	0.913599	0.150622	1.84038					GO:0042325~regulation of phosphorylation	0.00106226
GOTERM_BP_FAT	GO:0008285~negative regulation of cell proliferation	21	0.301594	0.00108897	468677, 461107, 440679, 473194, 461326, 439346, 432052, 473783, 463514, 439393, 454197, 455980, 451303, 436280, 458139, 449230, 450600, 430265, 461885, 443024, 472732	566	224	13588	2.25066	0.918761	0.145208	1.88624					GO:0008285~negative regulation of cell proliferation	0.00108897
GOTERM_BP_FAT	GO:0006793~phosphorus metabolic process	56	0.804251	0.00109962	440121, 423404, 459998, 455531, 442073, 423925, 452830, 464580, 471587, 479852, 483076, 446156, 449116, 430068, 464566, 451961, 464563, 443438, 467178, 438683, 480321, 437215, 475059, 456942, 454633, 463138, 426264, 459527, 471998, 473194, 440761, 465786, 451930, 470568, 455980, 468968, 449230, 447883, 440346, 430265, 432001, 435829, 460386, 471485, 452447, 440679, 466059, 442742, 462697, 463355,…	566	866	13588	1.55242	0.920732	0.138528	1.90452					GO:0006793~phosphorus metabolic process	0.00109962
GOTERM_BP_FAT	GO:0006796~phosphate metabolic process	56	0.804251	0.00109962	440121, 423404, 459998, 455531, 442073, 423925, 452830, 464580, 471587, 479852, 483076, 446156, 449116, 430068, 464566, 451961, 464563, 443438, 467178, 438683, 480321, 437215, 475059, 456942, 454633, 463138, 426264, 459527, 471998, 473194, 440761, 465786, 451930, 470568, 455980, 468968, 449230, 447883, 440346, 430265, 432001, 435829, 460386, 471485, 452447, 440679, 466059, 442742, 462697, 463355,…	566	866	13588	1.55242	0.920732	0.138528	1.90452					GO:0006796~phosphate metabolic process	0.00109962
GOTERM_BP_FAT	GO:0033673~negative regulation of kinase activity	9	0.129255	0.0011156	470010, 461326, 474086, 445580, 454633, 447883, 457341, 451930, 475189	566	51	13588	4.23654	0.923601	0.133139	1.93194					GO:0033673~negative regulation of kinase activity	0.0011156
GOTERM_BP_FAT	GO:0006469~negative regulation of protein kinase activity	9	0.129255	0.0011156	470010, 461326, 474086, 445580, 454633, 447883, 457341, 451930, 475189	566	51	13588	4.23654	0.923601	0.133139	1.93194					GO:0006469~negative regulation of protein kinase activity	0.0011156
GOTERM_BP_FAT	GO:0016310~phosphorylation	48	0.689358	0.00133842	459527, 423404, 459998, 473194, 440761, 455531, 465786, 451930, 442073, 423925, 470568, 455980, 468968, 449230, 440346, 471587, 447883, 430265, 479852, 432001, 483076, 435829, 446156, 460386, 471485, 452447, 440679, 449116, 430068, 466059, 442742, 462697, 464566, 451961, 463514, 464563, 443438, 467178, 438683, 437215, 449163, 456942, 454633, 463138, 426264, 444647, 470044, 448275	566	718	13588	1.60493	0.954306	0.149907	2.31357					GO:0016310~phosphorylation	0.00133842
GOTERM_BP_FAT	GO:0051348~negative regulation of transferase activity	9	0.129255	0.00144393	470010, 461326, 474086, 445580, 454633, 447883, 457341, 451930, 475189	566	53	13588	4.07667	0.964179	0.153344	2.49379					GO:0051348~negative regulation of transferase activity	0.00144393
GOTERM_BP_FAT	GO:0051969~regulation of transmission of nerve impulse	13	0.186701	0.00160859	432365, 466751, 452230, 440761, 455531, 450877, 472170, 433235, 446511, 453648, 435894, 421054, 443409	566	107	13588	2.91675	0.975502	0.161908	2.77442					GO:0051969~regulation of transmission of nerve impulse	0.00160859
GOTERM_BP_FAT	GO:0006612~protein targeting to membrane	6	0.0861698	0.00178469	430285, 437905, 449871, 461277, 447892, 478860	566	22	13588	6.54738	0.983684	0.170617	3.0737					GO:0006612~protein targeting to membrane	0.00178469
GOTERM_BP_FAT	GO:0044057~regulation of system process	19	0.272871	0.00183388	436440, 475081, 432365, 466751, 452230, 440761, 454486, 455531, 469875, 450877, 459887, 433235, 472170, 446511, 435894, 453648, 421054, 443409, 452401	566	201	13588	2.26932	0.985435	0.167961	3.15714					GO:0044057~regulation of system process	0.00183388
GOTERM_BP_FAT	GO:0002526~acute inflammatory response	11	0.157978	0.0018806	428862, 468677, 467410, 458744, 433235, 429595, 432052, 464474, 455558, 478902, 470876	566	81	13588	3.26022	0.986924	0.16532	3.23633					GO:0002526~acute inflammatory response	0.0018806
GOTERM_BP_FAT	GO:0030282~bone mineralization	5	0.0718081	0.00212127	436280, 443081, 439393, 448325, 439845	566	14	13588	8.57395	0.992498	0.177744	3.6433					GO:0030282~bone mineralization	0.00212127
GOTERM_BP_FAT	GO:0045039~protein import into mitochondrial inner membrane	4	0.0574465	0.00220777	437905, 449871, 447892, 478860	566	7	13588	13.7183	0.993856	0.177872	3.78918					GO:0045039~protein import into mitochondrial inner membrane	0.00220777
GOTERM_BP_FAT	GO:0042254~ribosome biogenesis	13	0.186701	0.00237702	467182, 443314, 431359, 448433, 442215, 473171, 466879, 482994, 450662, 437150, 458139, 476107, 459531	566	112	13588	2.78653	0.995844	0.183787	4.074					GO:0042254~ribosome biogenesis	0.00237702
GOTERM_BP_FAT	GO:0030182~neuron differentiation	30	0.430849	0.00253589	454013, 479978, 481537, 438529, 432365, 452230, 473194, 440761, 449578, 471680, 444757, 463891, 463328, 461632, 426473, 422548, 433170, 443409, 455836, 471485, 473783, 466582, 457705, 480998, 438383, 453848, 464474, 468670, 472396, 466729	566	399	13588	1.80504	0.99712	0.18855	4.34063					GO:0030182~neuron differentiation	0.00253589
GOTERM_BP_FAT	GO:0031644~regulation of neurological system process	13	0.186701	0.00256181	432365, 466751, 452230, 440761, 455531, 450877, 472170, 433235, 446511, 453648, 435894, 421054, 443409	566	113	13588	2.76187	0.997288	0.184368	4.38407					GO:0031644~regulation of neurological system process	0.00256181
GOTERM_BP_FAT	GO:0043085~positive regulation of catalytic activity	22	0.315956	0.00298763	422970, 455012, 437315, 475081, 449116, 436021, 464566, 463891, 420601, 439393, 473581, 451930, 482259, 447883, 443024, 458996, 426422, 421054, 466729, 426264, 439845, 467404	566	261	13588	2.02358	0.998986	0.205302	5.09499					GO:0043085~positive regulation of catalytic activity	0.00298763
GOTERM_BP_FAT	GO:0010975~regulation of neuron projection development	8	0.114893	0.00306622	469723, 471485, 469574, 479978, 440761, 480545, 435894, 461632	566	47	13588	4.08631	0.999154	0.204066	5.22565					GO:0010975~regulation of neuron projection development	0.00306622
GOTERM_BP_FAT	GO:0035295~tube development	22	0.315956	0.00341919	468677, 483260, 474561, 437315, 432365, 480733, 463891, 463514, 469875, 448944, 451924, 464787, 436581, 449230, 446511, 471587, 430265, 436396, 421054, 443053, 452401, 439845	566	264	13588	2.00059	0.999626	0.218549	5.81039					GO:0035295~tube development	0.00341919
GOTERM_BP_FAT	GO:0007007~inner mitochondrial membrane organization	4	0.0574465	0.00342376	437905, 449871, 447892, 478860	566	8	13588	12.0035	0.99963	0.21294	5.81793					GO:0007007~inner mitochondrial membrane organization	0.00342376
GOTERM_BP_FAT	GO:0051094~positive regulation of developmental process	19	0.272871	0.00362159	429809, 468677, 479978, 473309, 441425, 473194, 440761, 469875, 422548, 461171, 455980, 451303, 457705, 434804, 446522, 480545, 435894, 466729, 443053	566	214	13588	2.13147	0.999766	0.21797	6.14417					GO:0051094~positive regulation of developmental process	0.00362159
GOTERM_BP_FAT	GO:0030005~cellular di-, tri-valent inorganic cation homeostasis	14	0.201063	0.00383986	472470, 436440, 437315, 477309, 468813, 463891, 439393, 436065, 433235, 464349, 421054, 470124, 443053, 467263	566	134	13588	2.5082	0.999859	0.223733	6.50286					GO:0030005~cellular di-, tri-valent inorganic cation homeostasis	0.00383986
GOTERM_BP_FAT	GO:0010863~positive regulation of phospholipase C activity	6	0.0861698	0.00388665	437315, 436021, 421054, 443024, 439393, 426264	566	26	13588	5.54009	0.999873	0.220599	6.57957					GO:0010863~positive regulation of phospholipase C activity	0.00388665
GOTERM_BP_FAT	GO:0007202~activation of phospholipase C activity	6	0.0861698	0.00388665	437315, 436021, 421054, 443024, 439393, 426264	566	26	13588	5.54009	0.999873	0.220599	6.57957					GO:0007202~activation of phospholipase C activity	0.00388665
GOTERM_BP_FAT	GO:0010518~positive regulation of phospholipase activity	6	0.0861698	0.00388665	437315, 436021, 421054, 443024, 439393, 426264	566	26	13588	5.54009	0.999873	0.220599	6.57957					GO:0010518~positive regulation of phospholipase activity	0.00388665
GOTERM_BP_FAT	GO:0051338~regulation of transferase activity	18	0.258509	0.00395063	455012, 449116, 461326, 474086, 464566, 457341, 451930, 436065, 475189, 470010, 458139, 445580, 454633, 447883, 421054, 466729, 426264, 467404	566	199	13588	2.17149	0.999891	0.218464	6.68438					GO:0051338~regulation of transferase activity	0.00395063
GOTERM_BP_FAT	GO:0016485~protein processing	11	0.157978	0.00410889	428862, 467410, 458744, 429595, 465054, 455558, 458996, 420601, 427814, 444647, 439845	566	90	13588	2.9342	0.999924	0.22092	6.94318					GO:0016485~protein processing	0.00410889
GOTERM_BP_FAT	GO:0010769~regulation of cell morphogenesis involved in differentiation	8	0.114893	0.00437551	471485, 440679, 469574, 479978, 440761, 480545, 435894, 461632	566	50	13588	3.84113	0.999959	0.228222	7.37763					GO:0010769~regulation of cell morphogenesis involved in differentiation	0.00437551
GOTERM_BP_FAT	GO:0031175~neuron projection development	19	0.272871	0.00439891	455836, 454013, 471485, 438529, 481537, 432365, 452230, 440761, 471680, 463891, 444757, 473783, 461632, 422548, 466582, 457705, 438383, 468670, 472396	566	218	13588	2.09236	0.999961	0.224259	7.41567					GO:0031175~neuron projection development	0.00439891
GOTERM_BP_FAT	GO:0044093~positive regulation of molecular function	24	0.344679	0.00454059	422970, 440679, 455012, 437315, 475081, 449116, 436021, 464566, 463891, 420601, 439393, 473581, 451930, 482259, 447883, 443081, 443024, 458996, 421054, 426422, 466729, 426264, 439845, 467404	566	306	13588	1.88291	0.999972	0.225657	7.64568					GO:0044093~positive regulation of molecular function	0.00454059
GOTERM_BP_FAT	GO:0060193~positive regulation of lipase activity	6	0.0861698	0.00460965	437315, 436021, 421054, 443024, 439393, 426264	566	27	13588	5.3349	0.999976	0.223887	7.75758					GO:0060193~positive regulation of lipase activity	0.00460965
GOTERM_BP_FAT	GO:0060429~epithelium development	22	0.315956	0.0046319	468677, 483260, 445188, 456556, 466048, 432365, 473194, 450023, 463514, 437987, 448944, 449874, 436280, 471852, 464787, 424097, 470137, 449230, 453848, 446511, 443053, 439845	566	271	13588	1.94891	0.999977	0.220233	7.79361					GO:0060429~epithelium development	0.0046319
GOTERM_BP_FAT	GO:0045859~regulation of protein kinase activity	17	0.244148	0.00476068	449116, 461326, 474086, 464566, 457341, 451930, 436065, 475189, 470010, 458139, 445580, 454633, 447883, 421054, 466729, 426264, 467404	566	186	13588	2.19419	0.999983	0.221107	8.00189					GO:0045859~regulation of protein kinase activity	0.00476068
GOTERM_BP_FAT	GO:0045087~innate immune response	12	0.17234	0.00488235	428862, 467410, 458744, 434804, 444620, 445808, 429595, 455558, 431429, 464141, 444185, 470876	566	107	13588	2.69238	0.999987	0.221657	8.19825					GO:0045087~innate immune response	0.00488235
GOTERM_BP_FAT	GO:0051216~cartilage development	10	0.143616	0.00494183	466048, 452665, 473194, 454449, 463891, 436396, 421054, 463514, 439393, 448325	566	78	13588	3.07783	0.999989	0.219745	8.29411					GO:0051216~cartilage development	0.00494183
GOTERM_BP_FAT	GO:0010273~detoxification of copper ion	3	0.0430849	0.00503504	477309, 463891, 470124	566	3	13588	24.0071	0.999991	0.219209	8.44413					GO:0010273~detoxification of copper ion	0.00503504
GOTERM_BP_FAT	GO:0050770~regulation of axonogenesis	7	0.100531	0.00509859	471485, 469574, 479978, 440761, 480545, 435894, 461632	566	39	13588	4.30896	0.999992	0.217576	8.54628					GO:0050770~regulation of axonogenesis	0.00509859
GOTERM_BP_FAT	GO:0008217~regulation of blood pressure	9	0.129255	0.00532531	461305, 436280, 456556, 477814, 436021, 462697, 421054, 425132, 466729	566	65	13588	3.32406	0.999995	0.22203	8.90984					GO:0008217~regulation of blood pressure	0.00532531
GOTERM_BP_FAT	GO:0010517~regulation of phospholipase activity	6	0.0861698	0.00542334	437315, 436021, 421054, 443024, 439393, 426264	566	28	13588	5.14437	0.999996	0.221657	9.0666					GO:0010517~regulation of phospholipase activity	0.00542334
GOTERM_BP_FAT	GO:0060541~respiratory system development	13	0.186701	0.00547588	480733, 463891, 463514, 469875, 451924, 471534, 464787, 436581, 471587, 430265, 436396, 452401, 439845	566	124	13588	2.51687	0.999997	0.219688	9.15053					GO:0060541~respiratory system development	0.00547588
GOTERM_BP_FAT	GO:0002009~morphogenesis of an epithelium	16	0.229786	0.00573484	483260, 466048, 432365, 473194, 450023, 463514, 437987, 448944, 449874, 464787, 470137, 449230, 453848, 446511, 443053, 439845	566	173	13588	2.22031	0.999998	0.224951	9.56308					GO:0002009~morphogenesis of an epithelium	0.00573484
GOTERM_BP_FAT	GO:0001763~morphogenesis of a branching structure	13	0.186701	0.00583597	483260, 468677, 464787, 436581, 466048, 437315, 432365, 450023, 449230, 421054, 463514, 448944, 443053	566	125	13588	2.49673	0.999999	0.224651	9.7237					GO:0001763~morphogenesis of a branching structure	0.00583597
GOTERM_BP_FAT	GO:0006576~biogenic amine metabolic process	10	0.143616	0.00584236	426076, 467295, 462697, 463891, 449032, 430721, 464720, 434132, 450877, 452401	566	80	13588	3.00088	0.999999	0.221203	9.73384					GO:0006576~biogenic amine metabolic process	0.00584236
GOTERM_BP_FAT	GO:0043067~regulation of programmed cell death	37	0.53138	0.00619996	456878, 483260, 468677, 459670, 466048, 432365, 428313, 473194, 426374, 463891, 432052, 426473, 482833, 455980, 455339, 477814, 468968, 443081, 461885, 467426, 483076, 422970, 437315, 461326, 441425, 469979, 473783, 420601, 464141, 438683, 425243, 453848, 475705, 435894, 426422, 434326, 443053	566	560	13588	1.58618	0.999999	0.229357	10.2996					GO:0043067~regulation of programmed cell death	0.00619996
GOTERM_BP_FAT	GO:0045597~positive regulation of cell differentiation	16	0.229786	0.00636534	429809, 441425, 473194, 473309, 440761, 469875, 422548, 461171, 455980, 451303, 457705, 434804, 446522, 480545, 435894, 466729	566	175	13588	2.19493	1	0.231047	10.5602					GO:0045597~positive regulation of cell differentiation	0.00636534
GOTERM_BP_FAT	GO:0003013~circulatory system process	12	0.17234	0.00643064	461305, 436280, 456556, 477814, 475081, 436021, 462697, 430265, 421054, 425132, 466729, 420845	566	111	13588	2.59536	1	0.229544	10.6628					GO:0003013~circulatory system process	0.00643064
GOTERM_BP_FAT	GO:0030324~lung development	12	0.17234	0.00643064	464787, 436581, 480733, 471587, 463891, 430265, 436396, 469875, 463514, 439845, 452401, 451924	566	111	13588	2.59536	1	0.229544	10.6628					GO:0030324~lung development	0.00643064
GOTERM_BP_FAT	GO:0008015~blood circulation	12	0.17234	0.00643064	461305, 436280, 456556, 477814, 475081, 436021, 462697, 430265, 421054, 425132, 466729, 420845	566	111	13588	2.59536	1	0.229544	10.6628					GO:0008015~blood circulation	0.00643064
GOTERM_BP_FAT	GO:0043549~regulation of kinase activity	17	0.244148	0.00643965	449116, 461326, 474086, 464566, 457341, 451930, 436065, 475189, 470010, 458139, 445580, 454633, 447883, 421054, 466729, 426264, 467404	566	192	13588	2.12563	1	0.226351	10.677					GO:0043549~regulation of kinase activity	0.00643965
GOTERM_BP_FAT	GO:0051604~protein maturation	11	0.157978	0.00649775	428862, 467410, 458744, 429595, 465054, 455558, 458996, 420601, 427814, 444647, 439845	566	96	13588	2.75081	1	0.224751	10.7682					GO:0051604~protein maturation	0.00649775
GOTERM_BP_FAT	GO:0007155~cell adhesion	37	0.53138	0.00649852	468677, 454299, 466048, 473309, 481089, 444757, 466858, 459597, 456225, 452830, 427604, 480550, 472170, 436480, 449230, 433908, 446511, 455318, 456832, 436018, 478492, 473648, 450175, 434225, 450316, 475624, 433334, 466688, 457705, 449894, 472558, 426126, 438740, 461496, 421780, 440983, 434326	566	561	13588	1.58335	1	0.221478	10.7695					GO:0007155~cell adhesion	0.00649852
GOTERM_BP_FAT	GO:0022610~biological adhesion	37	0.53138	0.00661639	468677, 454299, 466048, 473309, 481089, 444757, 466858, 459597, 456225, 452830, 427604, 480550, 472170, 436480, 449230, 433908, 446511, 455318, 456832, 436018, 478492, 473648, 450175, 434225, 450316, 475624, 433334, 466688, 457705, 449894, 472558, 426126, 438740, 461496, 421780, 440983, 434326	566	562	13588	1.58054	1	0.221771	10.9543					GO:0022610~biological adhesion	0.00661639
GOTERM_BP_FAT	GO:0048812~neuron projection morphogenesis	16	0.229786	0.00670086	455836, 454013, 471485, 452230, 440761, 471680, 463891, 444757, 473783, 461632, 422548, 466582, 457705, 438383, 468670, 472396	566	176	13588	2.18246	1	0.221083	11.0865					GO:0048812~neuron projection morphogenesis	0.00670086
GOTERM_BP_FAT	GO:0010941~regulation of cell death	37	0.53138	0.00680247	456878, 483260, 468677, 459670, 466048, 432365, 428313, 473194, 426374, 463891, 432052, 426473, 482833, 455980, 455339, 477814, 468968, 443081, 461885, 467426, 483076, 422970, 437315, 461326, 441425, 469979, 473783, 420601, 464141, 438683, 425243, 453848, 475705, 435894, 426422, 434326, 443053	566	563	13588	1.57773	1	0.220908	11.2454					GO:0010941~regulation of cell death	0.00680247
GOTERM_BP_FAT	GO:0030323~respiratory tube development	12	0.17234	0.00733696	464787, 436581, 480733, 471587, 463891, 430265, 436396, 469875, 463514, 439845, 452401, 451924	566	113	13588	2.54942	1	0.232874	12.0764					GO:0030323~respiratory tube development	0.00733696
GOTERM_BP_FAT	GO:0009712~catechol metabolic process	6	0.0861698	0.00734555	462697, 463891, 449032, 434132, 450877, 452401	566	30	13588	4.80141	1	0.229975	12.0897					GO:0009712~catechol metabolic process	0.00734555
GOTERM_BP_FAT	GO:0034311~diol metabolic process	6	0.0861698	0.00734555	462697, 463891, 449032, 434132, 450877, 452401	566	30	13588	4.80141	1	0.229975	12.0897					GO:0034311~diol metabolic process	0.00734555
GOTERM_BP_FAT	GO:0018958~phenol metabolic process	6	0.0861698	0.00734555	462697, 463891, 449032, 434132, 450877, 452401	566	30	13588	4.80141	1	0.229975	12.0897					GO:0018958~phenol metabolic process	0.00734555
GOTERM_BP_FAT	GO:0006584~catecholamine metabolic process	6	0.0861698	0.00734555	462697, 463891, 449032, 434132, 450877, 452401	566	30	13588	4.80141	1	0.229975	12.0897					GO:0006584~catecholamine metabolic process	0.00734555
GOTERM_BP_FAT	GO:0000904~cell morphogenesis involved in differentiation	18	0.258509	0.00738987	455836, 454013, 471485, 466048, 452230, 440761, 444757, 463891, 473783, 461632, 422548, 466582, 457705, 438383, 433908, 468670, 472396, 443409	566	212	13588	2.03834	1	0.228124	12.1583					GO:0000904~cell morphogenesis involved in differentiation	0.00738987
GOTERM_BP_FAT	GO:0055066~di-, tri-valent inorganic cation homeostasis	14	0.201063	0.00786254	472470, 436440, 437315, 477309, 468813, 463891, 439393, 436065, 433235, 464349, 421054, 470124, 443053, 467263	566	146	13588	2.30205	1	0.237724	12.8865					GO:0055066~di-, tri-valent inorganic cation homeostasis	0.00786254
GOTERM_BP_FAT	GO:0043068~positive regulation of programmed cell death	20	0.287233	0.00822541	456878, 468677, 422970, 437315, 428313, 473194, 461326, 432052, 420601, 464141, 455980, 455339, 477814, 468968, 443081, 475705, 461885, 426422, 467426, 443053	566	250	13588	1.92057	1	0.244102	13.4417					GO:0043068~positive regulation of programmed cell death	0.00822541
GOTERM_BP_FAT	GO:0031345~negative regulation of cell projection organization	5	0.0718081	0.00842358	469723, 471485, 469574, 440761, 461632	566	20	13588	6.00177	1	0.246077	13.7435					GO:0031345~negative regulation of cell projection organization	0.00842358
GOTERM_BP_FAT	GO:0007223~Wnt receptor signaling pathway, calcium modulating pathway	5	0.0718081	0.00842358	479978, 446522, 430265, 463514, 461846	566	20	13588	6.00177	1	0.246077	13.7435					GO:0007223~Wnt receptor signaling pathway, calcium modulating pathway	0.00842358
GOTERM_BP_FAT	GO:0050804~regulation of synaptic transmission	11	0.157978	0.0086106	432365, 452230, 472170, 440761, 446511, 435894, 453648, 421054, 455531, 443409, 450877	566	100	13588	2.64078	1	0.247714	14.0274					GO:0050804~regulation of synaptic transmission	0.0086106
GOTERM_BP_FAT	GO:0042981~regulation of apoptosis	36	0.517019	0.00875536	456878, 483260, 468677, 459670, 466048, 432365, 428313, 473194, 426374, 463891, 432052, 426473, 482833, 455980, 455339, 477814, 468968, 443081, 461885, 467426, 483076, 422970, 437315, 461326, 441425, 469979, 473783, 420601, 464141, 438683, 425243, 453848, 475705, 435894, 426422, 443053	566	553	13588	1.56285	1	0.248263	14.2465					GO:0042981~regulation of apoptosis	0.00875536
GOTERM_BP_FAT	GO:0051960~regulation of nervous system development	14	0.201063	0.00877538	471485, 469574, 481537, 479978, 466751, 440761, 449578, 461632, 422548, 451303, 469723, 433235, 480545, 435894	566	148	13588	2.27094	1	0.245765	14.2768					GO:0051960~regulation of nervous system development	0.00877538
GOTERM_BP_FAT	GO:0048667~cell morphogenesis involved in neuron differentiation	16	0.229786	0.00902341	455836, 454013, 471485, 452230, 440761, 463891, 444757, 473783, 461632, 422548, 466582, 457705, 438383, 468670, 472396, 443409	566	182	13588	2.11051	1	0.248802	14.6509					GO:0048667~cell morphogenesis involved in neuron differentiation	0.00902341
GOTERM_BP_FAT	GO:0031344~regulation of cell projection organization	8	0.114893	0.00903075	469723, 471485, 469574, 479978, 440761, 480545, 435894, 461632	566	57	13588	3.36941	1	0.246066	14.6619					GO:0031344~regulation of cell projection organization	0.00903075
GOTERM_BP_FAT	GO:0010942~positive regulation of cell death	20	0.287233	0.00909693	456878, 468677, 422970, 437315, 428313, 473194, 461326, 432052, 420601, 464141, 455980, 455339, 477814, 468968, 443081, 475705, 461885, 426422, 467426, 443053	566	252	13588	1.90532	1	0.244773	14.7615					GO:0010942~positive regulation of cell death	0.00909693
GOTERM_BP_FAT	GO:0030879~mammary gland development	10	0.143616	0.00931403	483260, 427473, 468677, 449230, 433908, 454784, 430265, 463514, 443053, 439845	566	86	13588	2.79152	1	0.246996	15.0873					GO:0030879~mammary gland development	0.00931403
GOTERM_BP_FAT	GO:0060191~regulation of lipase activity	6	0.0861698	0.00969749	437315, 436021, 421054, 443024, 439393, 426264	566	32	13588	4.50133	1	0.252922	15.6599					GO:0060191~regulation of lipase activity	0.00969749
GOTERM_BP_FAT	GO:0045663~positive regulation of myoblast differentiation	3	0.0430849	0.00979285	457705, 473309, 455980	566	4	13588	18.0053	1	0.252254	15.8017					GO:0045663~positive regulation of myoblast differentiation	0.00979285
GOTERM_BP_FAT	GO:0055080~cation homeostasis	16	0.229786	0.0099256	436440, 472470, 477309, 437315, 468813, 463891, 428604, 439393, 436065, 445883, 433235, 464349, 470124, 421054, 443053, 467263	566	184	13588	2.08757	1	0.252426	15.9987					GO:0055080~cation homeostasis	0.0099256
GOTERM_BP_FAT	GO:0006979~response to oxidative stress	10	0.143616	0.0100184	436280, 463662, 456556, 468587, 443081, 477855, 463891, 481143, 468328, 452401	566	87	13588	2.75943	1	0.251725	16.1363					GO:0006979~response to oxidative stress	0.0100184
GOTERM_BP_FAT	GO:0000902~cell morphogenesis	23	0.330317	0.0100237	455836, 454013, 471485, 466048, 452230, 440761, 471680, 444757, 463891, 473783, 461632, 422548, 466582, 463308, 457705, 438383, 454449, 433908, 455580, 468670, 472396, 443409, 466729	566	309	13588	1.78693	1	0.249155	16.144					GO:0000902~cell morphogenesis	0.0100237
GOTERM_BP_FAT	GO:0060348~bone development	12	0.17234	0.01004	436280, 474461, 466048, 452665, 450600, 443081, 436396, 439393, 482198, 448325, 455980, 439845	566	118	13588	2.4414	1	0.246876	16.1683					GO:0060348~bone development	0.01004
GOTERM_BP_FAT	GO:0048878~chemical homeostasis	26	0.373402	0.0100723	436440, 472470, 455012, 452230, 443795, 463891, 428604, 439393, 436065, 459887, 433235, 443081, 464349, 467263, 439845, 452401, 437315, 477309, 466751, 468813, 445883, 464474, 470124, 421054, 466729, 443053	566	365	13588	1.71009	1	0.244982	16.216					GO:0048878~chemical homeostasis	0.0100723
GOTERM_BP_FAT	GO:0030003~cellular cation homeostasis	14	0.201063	0.0108494	472470, 436440, 437315, 477309, 468813, 463891, 439393, 436065, 433235, 464349, 421054, 470124, 443053, 467263	566	152	13588	2.21118	1	0.258596	17.3581					GO:0030003~cellular cation homeostasis	0.0108494
GOTERM_BP_FAT	GO:0050801~ion homeostasis	22	0.315956	0.0109103	472470, 436440, 455012, 477309, 437315, 468813, 466751, 452230, 463891, 428604, 439393, 436065, 445883, 459887, 433235, 443081, 464349, 470124, 421054, 466729, 443053, 467263	566	293	13588	1.80258	1	0.257221	17.4469					GO:0050801~ion homeostasis	0.0109103
GOTERM_BP_FAT	GO:0014032~neural crest cell development	6	0.0861698	0.0110477	474561, 466048, 469574, 432365, 450023, 421054	566	33	13588	4.36492	1	0.257419	17.6472					GO:0014032~neural crest cell development	0.0110477
GOTERM_BP_FAT	GO:0014033~neural crest cell differentiation	6	0.0861698	0.0110477	474561, 466048, 469574, 432365, 450023, 421054	566	33	13588	4.36492	1	0.257419	17.6472					GO:0014033~neural crest cell differentiation	0.0110477
GOTERM_BP_FAT	GO:0032989~cellular component morphogenesis	25	0.359041	0.0117607	455836, 454013, 471485, 466048, 452230, 440761, 471680, 444757, 463891, 454486, 473783, 461632, 422548, 466582, 463308, 457705, 438383, 454449, 433908, 455580, 443081, 468670, 443409, 472396, 466729	566	351	13588	1.70991	1	0.268971	18.6787					GO:0032989~cellular component morphogenesis	0.0117607
GOTERM_BP_FAT	GO:0022613~ribonucleoprotein complex biogenesis	13	0.186701	0.0117922	467182, 443314, 431359, 448433, 442215, 473171, 466879, 482994, 450662, 437150, 458139, 476107, 459531	566	137	13588	2.27804	1	0.266975	18.724					GO:0022613~ribonucleoprotein complex biogenesis	0.0117922
GOTERM_BP_FAT	GO:0006626~protein targeting to mitochondrion	5	0.0718081	0.0119109	421209, 437905, 449871, 447892, 478860	566	22	13588	5.45615	1	0.266696	18.8944					GO:0006626~protein targeting to mitochondrion	0.0119109
GOTERM_BP_FAT	GO:0070585~protein localization in mitochondrion	5	0.0718081	0.0119109	421209, 437905, 449871, 447892, 478860	566	22	13588	5.45615	1	0.266696	18.8944					GO:0070585~protein localization in mitochondrion	0.0119109
GOTERM_BP_FAT	GO:0051153~regulation of striated muscle cell differentiation	5	0.0718081	0.0119109	457705, 473309, 469875, 466729, 455980	566	22	13588	5.45615	1	0.266696	18.8944					GO:0051153~regulation of striated muscle cell differentiation	0.0119109
GOTERM_BP_FAT	GO:0006140~regulation of nucleotide metabolic process	9	0.129255	0.0124248	436021, 462697, 464349, 421054, 439393, 482259, 473581, 439845, 422909	566	75	13588	2.88085	1	0.2739	19.6285					GO:0006140~regulation of nucleotide metabolic process	0.0124248
GOTERM_BP_FAT	GO:0014031~mesenchymal cell development	7	0.100531	0.0126976	474561, 466048, 469574, 432365, 450023, 433908, 421054	566	47	13588	3.57552	1	0.27642	20.0157					GO:0014031~mesenchymal cell development	0.0126976
GOTERM_BP_FAT	GO:0048771~tissue remodeling	7	0.100531	0.0126976	427473, 437315, 450023, 463891, 473511, 439393, 452401	566	47	13588	3.57552	1	0.27642	20.0157					GO:0048771~tissue remodeling	0.0126976
GOTERM_BP_FAT	GO:0001503~ossification	11	0.157978	0.0127213	436280, 474461, 452665, 450600, 443081, 436396, 439393, 482198, 448325, 455980, 439845	566	106	13588	2.4913	1	0.274308	20.0493					GO:0001503~ossification	0.0127213
GOTERM_BP_FAT	GO:0006873~cellular ion homeostasis	20	0.287233	0.0128847	436440, 472470, 455012, 477309, 437315, 468813, 466751, 452230, 463891, 439393, 436065, 459887, 433235, 443081, 464349, 470124, 421054, 466729, 443053, 467263	566	261	13588	1.83962	1	0.274782	20.2803					GO:0006873~cellular ion homeostasis	0.0128847
GOTERM_BP_FAT	GO:0001568~blood vessel development	19	0.272871	0.0134677	426559, 468677, 474561, 440679, 437315, 450023, 480564, 463891, 451924, 433258, 464580, 424097, 451574, 430265, 443024, 421054, 467426, 428974, 452401	566	244	13588	1.8694	1	0.28276	21.0991					GO:0001568~blood vessel development	0.0134677
GOTERM_BP_FAT	GO:0015914~phospholipid transport	5	0.0718081	0.0139545	434554, 453349, 426771, 469492, 478438	566	23	13588	5.21893	1	0.288812	21.7768					GO:0015914~phospholipid transport	0.0139545
GOTERM_BP_FAT	GO:0031214~biomineral formation	6	0.0861698	0.0141211	436280, 443081, 473511, 439393, 448325, 439845	566	35	13588	4.1155	1	0.28917	22.0075					GO:0031214~biomineral formation	0.0141211
GOTERM_BP_FAT	GO:0001558~regulation of cell growth	10	0.143616	0.0141569	471485, 474461, 469574, 449230, 435894, 461632, 420991, 482198, 455980, 422909	566	92	13588	2.60946	1	0.28728	22.0569					GO:0001558~regulation of cell growth	0.0141569
GOTERM_BP_FAT	GO:0006575~cellular amino acid derivative metabolic process	13	0.186701	0.0145725	426076, 467295, 443504, 462697, 463891, 449032, 443409, 430721, 464720, 480460, 434132, 450877, 452401	566	141	13588	2.21342	1	0.291868	22.6293					GO:0006575~cellular amino acid derivative metabolic process	0.0145725
GOTERM_BP_FAT	GO:0048754~branching morphogenesis of a tube	10	0.143616	0.0151169	483260, 468677, 464787, 436581, 432365, 449230, 421054, 463514, 448944, 443053	566	93	13588	2.58141	1	0.298475	23.3729					GO:0048754~branching morphogenesis of a tube	0.0151169
GOTERM_BP_FAT	GO:0048762~mesenchymal cell differentiation	7	0.100531	0.0154284	474561, 466048, 469574, 432365, 450023, 433908, 421054	566	49	13588	3.42958	1	0.301095	23.7953					GO:0048762~mesenchymal cell differentiation	0.0154284
GOTERM_BP_FAT	GO:0043065~positive regulation of apoptosis	19	0.272871	0.0157087	456878, 468677, 422970, 437315, 428313, 473194, 432052, 420601, 464141, 455980, 455339, 477814, 468968, 443081, 475705, 461885, 426422, 467426, 443053	566	248	13588	1.83925	1	0.303153	24.1736					GO:0043065~positive regulation of apoptosis	0.0157087
GOTERM_BP_FAT	GO:0007204~elevation of cytosolic calcium ion concentration	6	0.0861698	0.0158534	436440, 472470, 437315, 464349, 421054, 439393	566	36	13588	4.00118	1	0.302999	24.3681					GO:0007204~elevation of cytosolic calcium ion concentration	0.0158534
GOTERM_BP_FAT	GO:0031103~axon regeneration	3	0.0430849	0.0158737	455836, 438383, 444757	566	5	13588	14.4042	1	0.300875	24.3954					GO:0031103~axon regeneration	0.0158737
GOTERM_BP_FAT	GO:0031102~neuron projection regeneration	3	0.0430849	0.0158737	455836, 438383, 444757	566	5	13588	14.4042	1	0.300875	24.3954					GO:0031102~neuron projection regeneration	0.0158737
GOTERM_BP_FAT	GO:0031646~positive regulation of neurological system process	5	0.0718081	0.0162076	466751, 433235, 453648, 455531, 443409	566	24	13588	5.00147	1	0.303719	24.8425					GO:0031646~positive regulation of neurological system process	0.0162076
GOTERM_BP_FAT	GO:0001944~vasculature development	19	0.272871	0.0165214	426559, 468677, 474561, 440679, 437315, 450023, 480564, 463891, 451924, 433258, 464580, 424097, 451574, 430265, 443024, 421054, 467426, 428974, 452401	566	250	13588	1.82454	1	0.306188	25.2603					GO:0001944~vasculature development	0.0165214
GOTERM_BP_FAT	GO:0001666~response to hypoxia	8	0.114893	0.0165685	433235, 421054, 443024, 467426, 450376, 448325, 420845, 452401	566	64	13588	3.00088	1	0.304515	25.3229					GO:0001666~response to hypoxia	0.0165685
GOTERM_BP_FAT	GO:0055082~cellular chemical homeostasis	20	0.287233	0.0166919	436440, 472470, 455012, 477309, 437315, 468813, 466751, 452230, 463891, 439393, 436065, 459887, 433235, 443081, 464349, 470124, 421054, 466729, 443053, 467263	566	268	13588	1.79157	1	0.304035	25.4866					GO:0055082~cellular chemical homeostasis	0.0166919
GOTERM_BP_FAT	GO:0060485~mesenchyme development	7	0.100531	0.0169356	474561, 466048, 469574, 432365, 450023, 433908, 421054	566	50	13588	3.36099	1	0.305378	25.8086					GO:0060485~mesenchyme development	0.0169356
GOTERM_BP_FAT	GO:0055085~transmembrane transport	30	0.430849	0.0169687	442201, 436440, 463662, 463891, 423925, 437546, 463959, 469185, 459346, 470615, 467263, 471298, 432635, 468813, 450763, 455713, 457356, 459561, 422667, 443461, 457890, 437905, 449871, 454135, 425260, 450439, 447892, 442554, 478860, 477572	566	460	13588	1.56568	1	0.303548	25.8523					GO:0055085~transmembrane transport	0.0169687
GOTERM_BP_FAT	GO:0070482~response to oxygen levels	8	0.114893	0.0179254	433235, 421054, 443024, 467426, 450376, 448325, 420845, 452401	566	65	13588	2.95472	1	0.315359	27.1034					GO:0070482~response to oxygen levels	0.0179254
GOTERM_BP_FAT	GO:0007409~axonogenesis	14	0.201063	0.0185369	455836, 454013, 471485, 452230, 440761, 444757, 473783, 461632, 422548, 466582, 457705, 438383, 468670, 472396	566	163	13588	2.06196	1	0.321843	27.8926					GO:0007409~axonogenesis	0.0185369
GOTERM_BP_FAT	GO:0007200~activation of phospholipase C activity by G-protein coupled receptor protein signaling pathway coupled to IP3 second messenger	5	0.0718081	0.018676	437315, 436021, 421054, 439393, 426264	566	25	13588	4.80141	1	0.321468	28.071					GO:0007200~activation of phospholipase C activity by G-protein coupled receptor protein signaling pathway coupled to IP3 second messenger	0.018676
GOTERM_BP_FAT	GO:0051345~positive regulation of hydrolase activity	9	0.129255	0.019114	422970, 437315, 436021, 421054, 443024, 420601, 426422, 439393, 426264	566	81	13588	2.66745	1	0.325305	28.63					GO:0051345~positive regulation of hydrolase activity	0.019114
GOTERM_BP_FAT	GO:0016044~membrane organization	20	0.287233	0.0191251	458964, 446156, 471485, 432365, 475624, 432907, 469492, 444380, 459597, 470876, 463308, 434554, 467295, 437905, 426771, 449871, 478438, 447892, 478860, 478902	566	272	13588	1.76523	1	0.323127	28.6441					GO:0016044~membrane organization	0.0191251
GOTERM_BP_FAT	GO:0007242~intracellular signaling cascade	52	0.746805	0.0192849	481537, 428313, 455531, 439393, 469730, 455339, 450119, 464349, 461745, 449906, 428986, 422970, 437315, 437314, 449116, 444620, 421621, 464566, 431594, 473581, 439661, 439517, 464474, 470124, 466729, 426264, 477249, 459527, 480719, 473194, 436021, 432052, 451930, 482259, 470568, 468968, 467640, 447883, 432001, 443330, 439845, 471485, 466417, 477309, 442742, 462697, 477494, 448989, 463514, 435685,…	566	915	13588	1.36434	1	0.323041	28.8471					GO:0007242~intracellular signaling cascade	0.0192849
GOTERM_BP_FAT	GO:0006928~cell motion	25	0.359041	0.0193273	468677, 454013, 452174, 471485, 469574, 473222, 432365, 450023, 475624, 452230, 440761, 473783, 461632, 422548, 470876, 463308, 457705, 426137, 457476, 455580, 430265, 468670, 472396, 466729, 440983	566	367	13588	1.63536	1	0.321342	28.9008					GO:0006928~cell motion	0.0193273
GOTERM_BP_FAT	GO:0007005~mitochondrion organization	10	0.143616	0.0194403	421209, 437905, 449871, 480733, 464566, 463891, 420601, 447892, 478860, 452401	566	97	13588	2.47496	1	0.320634	29.0439					GO:0007005~mitochondrion organization	0.0194403
GOTERM_BP_FAT	GO:0048666~neuron development	21	0.301594	0.0196757	455836, 454013, 471485, 438529, 481537, 432365, 452230, 440761, 471680, 444757, 463328, 463891, 473783, 461632, 422548, 466582, 457705, 438383, 468670, 472396, 443409	566	292	13588	1.72654	1	0.321592	29.341					GO:0048666~neuron development	0.0196757
GOTERM_BP_FAT	GO:0051480~cytosolic calcium ion homeostasis	6	0.0861698	0.0197298	436440, 472470, 437315, 464349, 421054, 439393	566	38	13588	3.79059	1	0.320103	29.4091					GO:0051480~cytosolic calcium ion homeostasis	0.0197298
GOTERM_BP_FAT	GO:0007167~enzyme linked receptor protein signaling pathway	20	0.287233	0.0199419	423404, 460386, 452447, 459998, 440679, 468587, 462073, 432365, 473194, 440761, 464566, 464563, 437215, 449163, 449230, 471587, 464474, 470338, 483076, 428986	566	273	13588	1.75876	1	0.320742	29.6756					GO:0007167~enzyme linked receptor protein signaling pathway	0.0199419
GOTERM_BP_FAT	GO:0060603~mammary gland duct morphogenesis	5	0.0718081	0.0213649	483260, 449230, 463514, 443053, 439845	566	26	13588	4.61674	1	0.337162	31.439					GO:0060603~mammary gland duct morphogenesis	0.0213649
GOTERM_BP_FAT	GO:0048858~cell projection morphogenesis	16	0.229786	0.0216134	455836, 454013, 471485, 452230, 440761, 471680, 463891, 444757, 473783, 461632, 422548, 466582, 457705, 438383, 468670, 472396	566	202	13588	1.90155	1	0.338106	31.7426					GO:0048858~cell projection morphogenesis	0.0216134
GOTERM_BP_FAT	GO:0050767~regulation of neurogenesis	12	0.17234	0.0217082	469723, 451303, 471485, 469574, 479978, 481537, 440761, 480545, 435894, 449578, 461632, 422548	566	132	13588	2.18246	1	0.337086	31.8581					GO:0050767~regulation of neurogenesis	0.0217082
GOTERM_BP_FAT	GO:0030278~regulation of ossification	7	0.100531	0.0220578	466048, 452230, 450600, 436396, 473511, 443516, 427233	566	53	13588	3.17074	1	0.339287	32.2824					GO:0030278~regulation of ossification	0.0220578
GOTERM_BP_FAT	GO:0032331~negative regulation of chondrocyte differentiation	3	0.0430849	0.0231597	466048, 446522, 439845	566	6	13588	12.0035	1	0.350725	33.6036					GO:0032331~negative regulation of chondrocyte differentiation	0.0231597
GOTERM_BP_FAT	GO:0022612~gland morphogenesis	9	0.129255	0.0232799	483260, 464787, 466048, 437315, 450023, 449230, 463514, 443053, 439845	566	84	13588	2.57219	1	0.349961	33.7463					GO:0022612~gland morphogenesis	0.0232799
GOTERM_BP_FAT	GO:0007219~Notch signaling pathway	7	0.100531	0.0239739	480564, 445551, 453848, 449578, 458996, 466729, 444647	566	54	13588	3.11203	1	0.356109	34.5643					GO:0007219~Notch signaling pathway	0.0239739
GOTERM_BP_FAT	GO:0010721~negative regulation of cell development	6	0.0861698	0.0241799	471485, 440679, 469574, 481537, 440761, 461632	566	40	13588	3.60106	1	0.356341	34.8052					GO:0010721~negative regulation of cell development	0.0241799
GOTERM_BP_FAT	GO:0050680~negative regulation of epithelial cell proliferation	5	0.0718081	0.0242789	451303, 440679, 473194, 473783, 463514	566	27	13588	4.44575	1	0.355308	34.9207					GO:0050680~negative regulation of epithelial cell proliferation	0.0242789
GOTERM_BP_FAT	GO:0051147~regulation of muscle cell differentiation	5	0.0718081	0.0242789	457705, 473309, 469875, 466729, 455980	566	27	13588	4.44575	1	0.355308	34.9207					GO:0051147~regulation of muscle cell differentiation	0.0242789
GOTERM_BP_FAT	GO:0006954~inflammatory response	17	0.244148	0.0259266	428862, 468677, 467410, 432396, 444620, 432052, 455558, 468164, 470876, 477608, 458744, 433235, 429595, 464474, 428986, 478902, 473648	566	225	13588	1.81387	1	0.372217	36.8149					GO:0006954~inflammatory response	0.0259266
GOTERM_BP_FAT	GO:0045664~regulation of neuron differentiation	10	0.143616	0.0260221	469723, 471485, 469574, 479978, 440761, 480545, 435894, 449578, 461632, 422548	566	102	13588	2.35363	1	0.371067	36.9231					GO:0045664~regulation of neuron differentiation	0.0260221
GOTERM_BP_FAT	GO:0035239~tube morphogenesis	14	0.201063	0.0263026	483260, 468677, 474561, 437315, 432365, 463514, 448944, 464787, 436581, 449230, 446511, 421054, 443053, 439845	566	171	13588	1.96549	1	0.37202	37.2399					GO:0035239~tube morphogenesis	0.0263026
GOTERM_BP_FAT	GO:0060560~developmental growth involved in morphogenesis	4	0.0574465	0.0267312	483260, 466048, 463514, 439845	566	16	13588	6.00177	1	0.374607	37.721					GO:0060560~developmental growth involved in morphogenesis	0.0267312
GOTERM_BP_FAT	GO:0050771~negative regulation of axonogenesis	4	0.0574465	0.0267312	471485, 469574, 440761, 461632	566	16	13588	6.00177	1	0.374607	37.721					GO:0050771~negative regulation of axonogenesis	0.0267312
GOTERM_BP_FAT	GO:0008284~positive regulation of cell proliferation	20	0.287233	0.028509	483260, 468677, 482052, 437315, 473194, 461326, 473783, 420601, 439393, 422548, 426076, 437215, 435688, 436581, 452685, 443024, 421054, 451114, 467426, 439845	566	284	13588	1.69064	1	0.391834	39.6795					GO:0008284~positive regulation of cell proliferation	0.028509
GOTERM_BP_FAT	GO:0043583~ear development	10	0.143616	0.0290504	471998, 473194, 449230, 446511, 453848, 455580, 473783, 421054, 420601, 422548	566	104	13588	2.30837	1	0.395369	40.2643					GO:0043583~ear development	0.0290504
GOTERM_BP_FAT	GO:0006839~mitochondrial transport	6	0.0861698	0.029229	421209, 463662, 437905, 449871, 447892, 478860	566	42	13588	3.42958	1	0.395016	40.456					GO:0006839~mitochondrial transport	0.029229
GOTERM_BP_FAT	GO:0019725~cellular homeostasis	23	0.330317	0.029598	472470, 436440, 455012, 477309, 437315, 468813, 466751, 452230, 469492, 471680, 463891, 439393, 436065, 459887, 433235, 462557, 443081, 464349, 470124, 421054, 466729, 443053, 467263	566	343	13588	1.6098	1	0.396663	40.8504					GO:0019725~cellular homeostasis	0.029598
GOTERM_BP_FAT	GO:0007169~transmembrane receptor protein tyrosine kinase signaling pathway	15	0.215424	0.0296461	423404, 460386, 452447, 459998, 468587, 432365, 473194, 440761, 464563, 437215, 449230, 471587, 464474, 483076, 428986	566	192	13588	1.87555	1	0.394951	40.9016					GO:0007169~transmembrane receptor protein tyrosine kinase signaling pathway	0.0296461
GOTERM_BP_FAT	GO:0050727~regulation of inflammatory response	7	0.100531	0.0303806	467410, 432396, 437315, 437314, 429595, 455558, 470876	566	57	13588	2.94824	1	0.400334	41.6786					GO:0050727~regulation of inflammatory response	0.0303806
GOTERM_BP_FAT	GO:0009636~response to toxin	5	0.0718081	0.0307956	477309, 432052, 463891, 449032, 470124	566	29	13588	4.13915	1	0.402365	42.1133					GO:0009636~response to toxin	0.0307956
GOTERM_BP_FAT	GO:0045598~regulation of fat cell differentiation	4	0.0574465	0.0314807	470137, 473511, 420991, 470029	566	17	13588	5.64872	1	0.40707	42.8243					GO:0045598~regulation of fat cell differentiation	0.0314807
GOTERM_BP_FAT	GO:0032990~cell part morphogenesis	16	0.229786	0.0315107	455836, 454013, 471485, 452230, 440761, 471680, 463891, 444757, 473783, 461632, 422548, 466582, 457705, 438383, 468670, 472396	566	212	13588	1.81185	1	0.405183	42.8553					GO:0032990~cell part morphogenesis	0.0315107
GOTERM_BP_FAT	GO:0046688~response to copper ion	3	0.0430849	0.0315404	477309, 463891, 470124	566	7	13588	10.2887	1	0.403313	42.8859					GO:0046688~response to copper ion	0.0315404
GOTERM_BP_FAT	GO:0006882~cellular zinc ion homeostasis	3	0.0430849	0.0315404	477309, 468813, 470124	566	7	13588	10.2887	1	0.403313	42.8859					GO:0006882~cellular zinc ion homeostasis	0.0315404
GOTERM_BP_FAT	GO:0030799~regulation of cyclic nucleotide metabolic process	8	0.114893	0.0316837	436021, 462697, 464349, 421054, 439393, 482259, 473581, 439845	566	73	13588	2.63091	1	0.402586	43.0334					GO:0030799~regulation of cyclic nucleotide metabolic process	0.0316837
GOTERM_BP_FAT	GO:0051046~regulation of secretion	11	0.157978	0.0355069	468677, 461107, 446511, 469492, 435894, 421054, 443024, 455531, 453827, 435685, 450877	566	125	13588	2.11262	1	0.436987	46.8391					GO:0051046~regulation of secretion	0.0355069
GOTERM_BP_FAT	GO:0032535~regulation of cellular component size	13	0.186701	0.0364311	483260, 471485, 469574, 479978, 471386, 455580, 464566, 435894, 444757, 461632, 420991, 431738, 422909	566	161	13588	1.93846	1	0.443254	47.7224					GO:0032535~regulation of cellular component size	0.0364311
GOTERM_BP_FAT	GO:0002673~regulation of acute inflammatory response	4	0.0574465	0.0366404	467410, 429595, 455558, 470876	566	18	13588	5.3349	1	0.442932	47.9205					GO:0002673~regulation of acute inflammatory response	0.0366404
GOTERM_BP_FAT	GO:0021545~cranial nerve development	4	0.0574465	0.0366404	452230, 440761, 443409, 483076	566	18	13588	5.3349	1	0.442932	47.9205					GO:0021545~cranial nerve development	0.0366404
GOTERM_BP_FAT	GO:0048514~blood vessel morphogenesis	15	0.215424	0.0370615	468677, 426559, 474561, 437315, 450023, 480564, 463891, 433258, 464580, 424097, 421054, 443024, 467426, 428974, 452401	566	198	13588	1.81872	1	0.444518	48.3169					GO:0048514~blood vessel morphogenesis	0.0370615
GOTERM_BP_FAT	GO:0010035~response to inorganic substance	9	0.129255	0.0374185	427473, 463662, 477309, 459887, 477855, 463891, 436396, 470124, 443409	566	92	13588	2.34852	1	0.445511	48.6508					GO:0010035~response to inorganic substance	0.0374185
GOTERM_BP_FAT	GO:0007243~protein kinase cascade	17	0.244148	0.037748	459527, 481537, 449116, 473194, 437314, 464566, 455531, 463514, 451930, 468968, 447883, 464474, 464349, 421054, 466729, 426264, 428986	566	236	13588	1.72932	1	0.446247	48.9571					GO:0007243~protein kinase cascade	0.037748
GOTERM_BP_FAT	GO:0040008~regulation of growth	18	0.258509	0.0389844	471485, 469574, 426385, 443795, 461632, 420991, 469875, 425132, 482198, 455980, 474276, 474461, 425243, 436480, 449230, 435894, 464474, 422909	566	256	13588	1.688	1	0.454875	50.0913					GO:0040008~regulation of growth	0.0389844
GOTERM_BP_FAT	GO:0051240~positive regulation of multicellular organismal process	13	0.186701	0.0394704	468677, 422970, 475081, 466751, 455531, 470876, 474276, 433235, 453648, 421054, 467426, 443409, 443053	566	163	13588	1.91467	1	0.456875	50.5306					GO:0051240~positive regulation of multicellular organismal process	0.0394704
GOTERM_BP_FAT	GO:0051129~negative regulation of cellular component organization	9	0.129255	0.0395174	483260, 469723, 471485, 440679, 469574, 440761, 455580, 461632, 431738	566	93	13588	2.32326	1	0.455106	50.5729					GO:0051129~negative regulation of cellular component organization	0.0395174
GOTERM_BP_FAT	GO:0007423~sensory organ development	18	0.258509	0.0401668	471998, 473194, 440761, 464566, 439346, 473783, 420601, 422548, 480998, 424097, 455808, 449230, 453848, 446511, 455580, 464474, 421054, 478492	566	257	13588	1.68143	1	0.45846	51.1537					GO:0007423~sensory organ development	0.0401668
GOTERM_BP_FAT	GO:0055069~zinc ion homeostasis	3	0.0430849	0.0409126	477309, 468813, 470124	566	8	13588	9.00265	1	0.462559	51.8128					GO:0055069~zinc ion homeostasis	0.0409126
GOTERM_BP_FAT	GO:0001655~urogenital system development	12	0.17234	0.0411651	483260, 426076, 452447, 466048, 432365, 424097, 464349, 458996, 463514, 434740, 440198, 448944	566	146	13588	1.97318	1	0.46251	52.0341					GO:0001655~urogenital system development	0.0411651
GOTERM_BP_FAT	GO:0030330~DNA damage response, signal transduction by p53 class mediator	4	0.0574465	0.0422048	455339, 428313, 444620, 432052	566	19	13588	5.05412	1	0.468903	52.935					GO:0030330~DNA damage response, signal transduction by p53 class mediator	0.0422048
GOTERM_BP_FAT	GO:0042417~dopamine metabolic process	4	0.0574465	0.0422048	462697, 463891, 434132, 450877	566	19	13588	5.05412	1	0.468903	52.935					GO:0042417~dopamine metabolic process	0.0422048
GOTERM_BP_FAT	GO:0060444~branching involved in mammary gland duct morphogenesis	4	0.0574465	0.0422048	483260, 449230, 463514, 443053	566	19	13588	5.05412	1	0.468903	52.935					GO:0060444~branching involved in mammary gland duct morphogenesis	0.0422048
GOTERM_BP_FAT	GO:0006665~sphingolipid metabolic process	7	0.100531	0.0433637	431390, 441840, 435688, 480550, 455659, 457710, 467404	566	62	13588	2.71048	1	0.476104	53.9204					GO:0006665~sphingolipid metabolic process	0.0433637
GOTERM_BP_FAT	GO:0030030~cell projection organization	21	0.301594	0.0446064	455836, 454013, 471485, 438529, 481537, 432365, 452230, 440761, 471680, 444757, 463891, 473783, 461632, 422548, 466582, 457705, 459248, 438383, 470029, 468670, 472396	566	319	13588	1.5804	1	0.483785	54.9554					GO:0030030~cell projection organization	0.0446064
GOTERM_BP_FAT	GO:0042592~homeostatic process	34	0.488295	0.0453184	427473, 472470, 436440, 455012, 452230, 443795, 469492, 471680, 463891, 428604, 439393, 436065, 482833, 459887, 433235, 443081, 462557, 464349, 439845, 467263, 452401, 452447, 440679, 437315, 477309, 466751, 468813, 445883, 454449, 464474, 421054, 470124, 466729, 443053	566	584	13588	1.39767	1	0.487182	55.5386					GO:0042592~homeostatic process	0.0453184
GOTERM_BP_FAT	GO:0060443~mammary gland morphogenesis	5	0.0718081	0.0466383	483260, 449230, 463514, 443053, 439845	566	33	13588	3.63743	1	0.495146	56.6008					GO:0060443~mammary gland morphogenesis	0.0466383
GOTERM_BP_FAT	GO:0035150~regulation of tube size	6	0.0861698	0.0481496	461305, 477814, 475081, 430265, 421054, 420845	566	48	13588	3.00088	1	0.504323	57.7876					GO:0035150~regulation of tube size	0.0481496
GOTERM_BP_FAT	GO:0010001~glial cell differentiation	6	0.0861698	0.0481496	446941, 452230, 466751, 443081, 466729, 483076	566	48	13588	3.00088	1	0.504323	57.7876					GO:0010001~glial cell differentiation	0.0481496
GOTERM_BP_FAT	GO:0050880~regulation of blood vessel size	6	0.0861698	0.0481496	461305, 477814, 475081, 430265, 421054, 420845	566	48	13588	3.00088	1	0.504323	57.7876					GO:0050880~regulation of blood vessel size	0.0481496
GOTERM_BP_FAT	GO:0048641~regulation of skeletal muscle tissue development	4	0.0574465	0.0481662	457705, 425243, 473309, 455980	566	20	13588	4.80141	1	0.502306	57.8004					GO:0048641~regulation of skeletal muscle tissue development	0.0481662
GOTERM_BP_FAT	GO:0033365~protein localization in organelle	9	0.129255	0.0486934	463308, 421209, 430285, 437905, 468587, 449871, 473171, 447892, 478860	566	97	13588	2.22746	1	0.504059	58.2071					GO:0033365~protein localization in organelle	0.0486934
GOTERM_BP_FAT	GO:0006643~membrane lipid metabolic process	7	0.100531	0.049397	431390, 441840, 435688, 480550, 455659, 457710, 467404	566	64	13588	2.62577	1	0.507066	58.744					GO:0006643~membrane lipid metabolic process	0.049397
GOTERM_BP_FAT	GO:0048678~response to axon injury	3	0.0430849	0.0511797	455836, 438383, 444757	566	9	13588	8.00236	1	0.517692	60.0755					GO:0048678~response to axon injury	0.0511797
GOTERM_BP_FAT	GO:0001916~positive regulation of T cell mediated cytotoxicity	3	0.0430849	0.0511797	435041, 434804, 463959	566	9	13588	8.00236	1	0.517692	60.0755					GO:0001916~positive regulation of T cell mediated cytotoxicity	0.0511797
GOTERM_BP_FAT	GO:0045599~negative regulation of fat cell differentiation	3	0.0430849	0.0511797	470137, 473511, 420991	566	9	13588	8.00236	1	0.517692	60.0755					GO:0045599~negative regulation of fat cell differentiation	0.0511797
GOTERM_BP_FAT	GO:0007411~axon guidance	9	0.129255	0.0511863	454013, 457705, 452230, 440761, 473783, 468670, 461632, 472396, 422548	566	98	13588	2.20473	1	0.515628	60.0804					GO:0007411~axon guidance	0.0511863
GOTERM_BP_FAT	GO:0006909~phagocytosis	6	0.0861698	0.0518679	458964, 446156, 434554, 426771, 475624, 470876	566	49	13588	2.93964	1	0.518304	60.5786					GO:0006909~phagocytosis	0.0518679
GOTERM_BP_FAT	GO:0051605~protein maturation by peptide bond cleavage	7	0.100531	0.0525975	428862, 467410, 458744, 429595, 465054, 455558, 444647	566	65	13588	2.58538	1	0.521268	61.1054					GO:0051605~protein maturation by peptide bond cleavage	0.0525975
GOTERM_BP_FAT	GO:0017038~protein import	8	0.114893	0.0540377	421209, 437905, 468587, 449871, 473171, 461277, 447892, 478860	566	82	13588	2.34215	1	0.529002	62.126					GO:0017038~protein import	0.0540377
GOTERM_BP_FAT	GO:0009611~response to wounding	22	0.315956	0.0548737	455836, 428862, 468677, 467410, 432396, 444620, 464566, 444757, 432052, 455558, 468164, 470876, 477608, 458744, 433235, 438383, 429595, 464474, 443409, 428986, 473648, 478902	566	347	13588	1.52206	1	0.532525	62.7067					GO:0009611~response to wounding	0.0548737
GOTERM_BP_FAT	GO:0003018~vascular process in circulatory system	6	0.0861698	0.0557493	461305, 477814, 475081, 430265, 421054, 420845	566	50	13588	2.88085	1	0.536248	63.306					GO:0003018~vascular process in circulatory system	0.0557493
GOTERM_BP_FAT	GO:0006875~cellular metal ion homeostasis	9	0.129255	0.0564154	436440, 472470, 477309, 437315, 464349, 421054, 439393, 443053, 467263	566	100	13588	2.16064	1	0.538541	63.7557					GO:0006875~cellular metal ion homeostasis	0.0564154
GOTERM_BP_FAT	GO:0006955~immune response	28	0.402126	0.057044	428862, 467410, 435041, 463891, 451930, 461171, 463959, 445808, 431429, 473355, 467426, 444185, 473648, 458964, 432396, 444620, 455558, 464141, 426942, 470876, 477608, 458744, 472558, 434804, 429595, 473511, 477572, 478902	566	471	13588	1.42717	1	0.540557	64.1754					GO:0006955~immune response	0.057044
GOTERM_BP_FAT	GO:0030814~regulation of cAMP metabolic process	7	0.100531	0.059369	436021, 464349, 421054, 439393, 482259, 473581, 439845	566	67	13588	2.5082	1	0.553269	65.6882					GO:0030814~regulation of cAMP metabolic process	0.059369
GOTERM_BP_FAT	GO:0002541~activation of plasma proteins involved in acute inflammatory response	5	0.0718081	0.0609846	428862, 467410, 458744, 429595, 455558	566	36	13588	3.33431	1	0.561206	66.7038					GO:0002541~activation of plasma proteins involved in acute inflammatory response	0.0609846
GOTERM_BP_FAT	GO:0006956~complement activation	5	0.0718081	0.0609846	428862, 467410, 458744, 429595, 455558	566	36	13588	3.33431	1	0.561206	66.7038					GO:0006956~complement activation	0.0609846
GOTERM_BP_FAT	GO:0048286~lung alveolus development	4	0.0574465	0.0612426	480733, 463891, 469875, 439845	566	22	13588	4.36492	1	0.560733	66.8633					GO:0048286~lung alveolus development	0.0612426
GOTERM_BP_FAT	GO:0021587~cerebellum morphogenesis	4	0.0574465	0.0612426	471485, 479978, 463891, 473783	566	22	13588	4.36492	1	0.560733	66.8633					GO:0021587~cerebellum morphogenesis	0.0612426
GOTERM_BP_FAT	GO:0051588~regulation of neurotransmitter transport	4	0.0574465	0.0612426	432365, 446511, 435894, 450877	566	22	13588	4.36492	1	0.560733	66.8633					GO:0051588~regulation of neurotransmitter transport	0.0612426
GOTERM_BP_FAT	GO:0001974~blood vessel remodeling	4	0.0574465	0.0612426	437315, 450023, 463891, 452401	566	22	13588	4.36492	1	0.560733	66.8633					GO:0001974~blood vessel remodeling	0.0612426
GOTERM_BP_FAT	GO:0060602~branch elongation of an epithelium	3	0.0430849	0.0622512	483260, 466048, 463514	566	10	13588	7.20212	1	0.564796	67.48					GO:0060602~branch elongation of an epithelium	0.0622512
GOTERM_BP_FAT	GO:0048640~negative regulation of developmental growth	3	0.0430849	0.0622512	471485, 469574, 461632	566	10	13588	7.20212	1	0.564796	67.48					GO:0048640~negative regulation of developmental growth	0.0622512
GOTERM_BP_FAT	GO:0046457~prostanoid biosynthetic process	3	0.0430849	0.0622512	436280, 456556, 475081	566	10	13588	7.20212	1	0.564796	67.48					GO:0046457~prostanoid biosynthetic process	0.0622512
GOTERM_BP_FAT	GO:0001516~prostaglandin biosynthetic process	3	0.0430849	0.0622512	436280, 456556, 475081	566	10	13588	7.20212	1	0.564796	67.48					GO:0001516~prostaglandin biosynthetic process	0.0622512
GOTERM_BP_FAT	GO:0045661~regulation of myoblast differentiation	3	0.0430849	0.0622512	457705, 473309, 455980	566	10	13588	7.20212	1	0.564796	67.48					GO:0045661~regulation of myoblast differentiation	0.0622512
GOTERM_BP_FAT	GO:0042063~gliogenesis	6	0.0861698	0.0640007	446941, 452230, 466751, 443081, 466729, 483076	566	52	13588	2.77005	1	0.573152	68.5242					GO:0042063~gliogenesis	0.0640007
GOTERM_BP_FAT	GO:0032101~regulation of response to external stimulus	9	0.129255	0.0648746	467410, 432396, 437315, 437314, 429595, 455558, 469875, 468164, 470876	566	103	13588	2.0977	1	0.576226	69.034					GO:0032101~regulation of response to external stimulus	0.0648746
GOTERM_BP_FAT	GO:0051336~regulation of hydrolase activity	14	0.201063	0.0656489	462748, 473961, 422970, 437315, 436021, 420601, 439393, 443584, 482833, 426422, 421054, 443024, 426264, 452837	566	196	13588	1.71479	1	0.578678	69.479					GO:0051336~regulation of hydrolase activity	0.0656489
GOTERM_BP_FAT	GO:0042552~myelination	5	0.0718081	0.0662287	455012, 452230, 466751, 443081, 466729	566	37	13588	3.2442	1	0.579985	69.8083					GO:0042552~myelination	0.0662287
GOTERM_BP_FAT	GO:0048638~regulation of developmental growth	5	0.0718081	0.0662287	471485, 469574, 435894, 469875, 461632	566	37	13588	3.2442	1	0.579985	69.8083					GO:0048638~regulation of developmental growth	0.0662287
GOTERM_BP_FAT	GO:0006352~transcription initiation	5	0.0718081	0.0662287	473222, 428797, 444188, 420601, 481242	566	37	13588	3.2442	1	0.579985	69.8083					GO:0006352~transcription initiation	0.0662287
GOTERM_BP_FAT	GO:0006811~ion transport	39	0.560103	0.067639	466302, 436440, 467147, 472830, 469492, 463891, 428604, 434852, 465786, 453506, 443516, 423925, 459887, 469185, 437546, 433235, 469520, 430265, 460904, 441695, 426589, 464349, 443409, 450376, 459346, 465292, 470615, 468813, 465213, 457356, 471534, 459561, 422667, 445883, 469051, 476212, 425260, 461668, 443053	566	712	13588	1.31499	1	0.585944	70.5954					GO:0006811~ion transport	0.067639
GOTERM_BP_FAT	GO:0048732~gland development	14	0.201063	0.067762	427473, 483260, 468677, 466048, 437315, 450023, 463514, 464787, 449230, 454784, 433908, 430265, 443053, 439845	566	197	13588	1.70609	1	0.584642	70.6631					GO:0048732~gland development	0.067762
GOTERM_BP_FAT	GO:0046546~development of primary male sexual characteristics	6	0.0861698	0.0683697	483260, 466048, 425243, 424097, 471587, 463514	566	53	13588	2.71778	1	0.58604	70.9956					GO:0046546~development of primary male sexual characteristics	0.0683697
GOTERM_BP_FAT	GO:0010038~response to metal ion	6	0.0861698	0.0683697	427473, 477309, 459887, 463891, 436396, 470124	566	53	13588	2.71778	1	0.58604	70.9956					GO:0010038~response to metal ion	0.0683697
GOTERM_BP_FAT	GO:0045934~negative regulation of nucleobase, nucleoside, nucleotide and nucleic acid metabolic process	24	0.344679	0.0687538	445188, 468587, 466048, 449116, 474086, 478125, 439346, 420991, 453480, 420601, 469875, 445281, 463281, 458139, 424097, 454449, 433908, 421054, 466729, 472732, 427233, 467290, 443053, 422909	566	397	13588	1.45131	1	0.586192	71.2039					GO:0045934~negative regulation of nucleobase, nucleoside, nucleotide and nucleic acid metabolic process	0.0687538
GOTERM_BP_FAT	GO:0030802~regulation of cyclic nucleotide biosynthetic process	7	0.100531	0.0704561	436021, 462697, 421054, 439393, 482259, 473581, 439845	566	70	13588	2.40071	1	0.593502	72.1102					GO:0030802~regulation of cyclic nucleotide biosynthetic process	0.0704561
GOTERM_BP_FAT	GO:0030808~regulation of nucleotide biosynthetic process	7	0.100531	0.0704561	436021, 462697, 421054, 439393, 482259, 473581, 439845	566	70	13588	2.40071	1	0.593502	72.1102					GO:0030808~regulation of nucleotide biosynthetic process	0.0704561
GOTERM_BP_FAT	GO:0050768~negative regulation of neurogenesis	5	0.0718081	0.0716991	471485, 469574, 481537, 440761, 461632	566	38	13588	3.15882	1	0.598195	72.7548					GO:0050768~negative regulation of neurogenesis	0.0716991
GOTERM_BP_FAT	GO:0060341~regulation of cellular localization	12	0.17234	0.0727418	468677, 461107, 474086, 446511, 469492, 435894, 421054, 443024, 455531, 453827, 435685, 450877	566	161	13588	1.78935	1	0.601745	73.2848					GO:0060341~regulation of cellular localization	0.0727418
GOTERM_BP_FAT	GO:0051172~negative regulation of nitrogen compound metabolic process	24	0.344679	0.0733037	445188, 468587, 466048, 449116, 474086, 478125, 439346, 420991, 453480, 420601, 469875, 445281, 463281, 458139, 424097, 454449, 433908, 421054, 466729, 472732, 427233, 467290, 443053, 422909	566	401	13588	1.43683	1	0.602742	73.5663					GO:0051172~negative regulation of nitrogen compound metabolic process	0.0733037
GOTERM_BP_FAT	GO:0002697~regulation of immune effector process	8	0.114893	0.07333	467410, 435041, 434804, 463959, 429595, 455558, 435674, 470876	566	88	13588	2.18246	1	0.600954	73.5794					GO:0002697~regulation of immune effector process	0.07333
GOTERM_BP_FAT	GO:0001914~regulation of T cell mediated cytotoxicity	3	0.0430849	0.0740428	435041, 434804, 463959	566	11	13588	6.54738	1	0.602725	73.9323					GO:0001914~regulation of T cell mediated cytotoxicity	0.0740428
GOTERM_BP_FAT	GO:0055065~metal ion homeostasis	9	0.129255	0.0740805	436440, 472470, 477309, 437315, 464349, 421054, 439393, 443053, 467263	566	106	13588	2.03834	1	0.601014	73.9509					GO:0055065~metal ion homeostasis	0.0740805
GOTERM_BP_FAT	GO:0021675~nerve development	4	0.0574465	0.0757827	452230, 440761, 443409, 483076	566	24	13588	4.00118	1	0.607786	74.7753					GO:0021675~nerve development	0.0757827
GOTERM_BP_FAT	GO:0008544~epidermis development	10	0.143616	0.0764751	471852, 436280, 456556, 466048, 480998, 479978, 443081, 439346, 463891, 437987	566	125	13588	1.92057	1	0.609373	75.1035					GO:0008544~epidermis development	0.0764751
GOTERM_BP_FAT	GO:0008219~cell death	29	0.416487	0.0768212	456878, 422960, 472212, 426374, 463891, 457710, 451930, 459597, 455339, 468968, 443081, 447883, 444968, 434818, 431429, 470632, 474561, 432396, 422970, 464566, 469979, 473783, 420601, 464141, 438683, 440843, 454633, 475705, 426422	566	507	13588	1.37319	1	0.609221	75.2661					GO:0008219~cell death	0.0768212
GOTERM_BP_FAT	GO:0001822~kidney development	9	0.129255	0.0773159	426076, 452447, 432365, 424097, 464349, 458996, 434740, 440198, 448944	566	107	13588	2.01929	1	0.609806	75.4967					GO:0001822~kidney development	0.0773159
GOTERM_BP_FAT	GO:0008584~male gonad development	5	0.0718081	0.0773926	483260, 466048, 425243, 424097, 463514	566	39	13588	3.07783	1	0.608326	75.5323					GO:0008584~male gonad development	0.0773926
GOTERM_BP_FAT	GO:0009612~response to mechanical stimulus	5	0.0718081	0.0773926	436396, 464349, 420601, 443409, 448325	566	39	13588	3.07783	1	0.608326	75.5323					GO:0009612~response to mechanical stimulus	0.0773926
GOTERM_BP_FAT	GO:0007272~ensheathment of neurons	5	0.0718081	0.0773926	455012, 452230, 466751, 443081, 466729	566	39	13588	3.07783	1	0.608326	75.5323					GO:0007272~ensheathment of neurons	0.0773926
GOTERM_BP_FAT	GO:0008366~axon ensheathment	5	0.0718081	0.0773926	455012, 452230, 466751, 443081, 466729	566	39	13588	3.07783	1	0.608326	75.5323					GO:0008366~axon ensheathment	0.0773926
GOTERM_BP_FAT	GO:0033700~phospholipid efflux	2	0.0287233	0.0814356	434554, 426771	566	2	13588	24.0071	1	0.625987	77.3401					GO:0033700~phospholipid efflux	0.0814356
GOTERM_BP_FAT	GO:0031643~positive regulation of myelination	2	0.0287233	0.0814356	466751, 433235	566	2	13588	24.0071	1	0.625987	77.3401					GO:0031643~positive regulation of myelination	0.0814356
GOTERM_BP_FAT	GO:0007263~nitric oxide mediated signal transduction	2	0.0287233	0.0814356	477309, 470124	566	2	13588	24.0071	1	0.625987	77.3401					GO:0007263~nitric oxide mediated signal transduction	0.0814356
GOTERM_BP_FAT	GO:0042095~interferon-gamma biosynthetic process	2	0.0287233	0.0814356	467426, 451930	566	2	13588	24.0071	1	0.625987	77.3401					GO:0042095~interferon-gamma biosynthetic process	0.0814356
GOTERM_BP_FAT	GO:0007507~heart development	15	0.215424	0.0822668	472470, 474561, 441919, 440679, 466048, 450023, 454486, 469875, 434740, 464580, 454449, 464349, 421054, 466729, 483076	566	223	13588	1.61483	1	0.628042	77.6958					GO:0007507~heart development	0.0822668
GOTERM_BP_FAT	GO:0006952~defense response	26	0.373402	0.0828052	468677, 428862, 467410, 435041, 432052, 435674, 468164, 433235, 445808, 431429, 444185, 473648, 428986, 432396, 422970, 444620, 455558, 464141, 470876, 477608, 458744, 434804, 429595, 464474, 477572, 478902	566	448	13588	1.39327	1	0.628714	77.9234					GO:0006952~defense response	0.0828052
GOTERM_BP_FAT	GO:0031399~regulation of protein modification process	12	0.17234	0.0832182	469723, 452447, 458139, 461672, 473194, 449116, 430068, 477460, 442742, 464566, 454197, 455980	566	165	13588	1.74597	1	0.6288	78.0965					GO:0031399~regulation of protein modification process	0.0832182
GOTERM_BP_FAT	GO:0048015~phosphoinositide-mediated signaling	5	0.0718081	0.0833051	437315, 436021, 421054, 439393, 426264	566	40	13588	3.00088	1	0.627384	78.1327					GO:0048015~phosphoinositide-mediated signaling	0.0833051
GOTERM_BP_FAT	GO:0060688~regulation of morphogenesis of a branching structure	4	0.0574465	0.08357	483260, 432365, 463328, 463514	566	25	13588	3.84113	1	0.626797	78.2429					GO:0060688~regulation of morphogenesis of a branching structure	0.08357
GOTERM_BP_FAT	GO:0006487~protein amino acid N-linked glycosylation	4	0.0574465	0.08357	468677, 480733, 448662, 472459	566	25	13588	3.84113	1	0.626797	78.2429					GO:0006487~protein amino acid N-linked glycosylation	0.08357
GOTERM_BP_FAT	GO:0007162~negative regulation of cell adhesion	4	0.0574465	0.08357	452174, 458139, 434761, 444647	566	25	13588	3.84113	1	0.626797	78.2429					GO:0007162~negative regulation of cell adhesion	0.08357
GOTERM_BP_FAT	GO:0006874~cellular calcium ion homeostasis	8	0.114893	0.0843222	436440, 472470, 437315, 464349, 421054, 439393, 443053, 467263	566	91	13588	2.11051	1	0.628443	78.5529					GO:0006874~cellular calcium ion homeostasis	0.0843222
GOTERM_BP_FAT	GO:0009100~glycoprotein metabolic process	11	0.157978	0.0862777	468677, 447832, 435688, 461672, 480733, 448662, 472459, 463891, 466999, 425598, 437485	566	147	13588	1.79645	1	0.635474	79.3394					GO:0009100~glycoprotein metabolic process	0.0862777
GOTERM_BP_FAT	GO:0006364~rRNA processing	7	0.100531	0.0869673	467182, 431359, 443314, 448433, 466879, 437150, 482994	566	74	13588	2.27094	1	0.636758	79.6103					GO:0006364~rRNA processing	0.0869673
GOTERM_BP_FAT	GO:0007050~cell cycle arrest	6	0.0861698	0.0874444	456878, 421152, 470010, 461326, 473783, 464349	566	57	13588	2.52706	1	0.637093	79.7957					GO:0007050~cell cycle arrest	0.0874444
GOTERM_BP_FAT	GO:0046661~male sex differentiation	6	0.0861698	0.0874444	483260, 466048, 425243, 424097, 471587, 463514	566	57	13588	2.52706	1	0.637093	79.7957					GO:0046661~male sex differentiation	0.0874444
GOTERM_BP_FAT	GO:0006917~induction of apoptosis	12	0.17234	0.0887897	456878, 455339, 422970, 477814, 437315, 468968, 475705, 443081, 432052, 420601, 467426, 464141	566	167	13588	1.72506	1	0.641211	80.31					GO:0006917~induction of apoptosis	0.0887897
GOTERM_BP_FAT	GO:0012502~induction of programmed cell death	12	0.17234	0.0887897	456878, 455339, 422970, 477814, 437315, 468968, 475705, 443081, 432052, 420601, 467426, 464141	566	167	13588	1.72506	1	0.641211	80.31					GO:0012502~induction of programmed cell death	0.0887897
GOTERM_BP_FAT	GO:0050769~positive regulation of neurogenesis	5	0.0718081	0.0894323	451303, 440761, 480545, 435894, 422548	566	41	13588	2.92769	1	0.642236	80.5513					GO:0050769~positive regulation of neurogenesis	0.0894323
GOTERM_BP_FAT	GO:0012501~programmed cell death	27	0.387764	0.0902979	456878, 422960, 472212, 426374, 457710, 463891, 451930, 459597, 455339, 468968, 443081, 447883, 444968, 434818, 431429, 474561, 422970, 464566, 469979, 473783, 420601, 464141, 438683, 440843, 454633, 475705, 426422	566	473	13588	1.37038	1	0.644203	80.8719					GO:0012501~programmed cell death	0.0902979
GOTERM_BP_FAT	GO:0060562~epithelial tube morphogenesis	9	0.129255	0.0910908	483260, 464787, 432365, 449230, 446511, 463514, 448944, 443053, 439845	566	111	13588	1.94652	1	0.645836	81.1612					GO:0060562~epithelial tube morphogenesis	0.0910908
GOTERM_BP_FAT	GO:0016072~rRNA metabolic process	7	0.100531	0.0913999	467182, 431359, 443314, 448433, 466879, 437150, 482994	566	75	13588	2.24066	1	0.645413	81.2729					GO:0016072~rRNA metabolic process	0.0913999
GOTERM_BP_FAT	GO:0050673~epithelial cell proliferation	4	0.0574465	0.0916837	483260, 466048, 463514, 478492	566	26	13588	3.69339	1	0.644888	81.3748					GO:0050673~epithelial cell proliferation	0.0916837
GOTERM_BP_FAT	GO:0007006~mitochondrial membrane organization	4	0.0574465	0.0916837	437905, 449871, 447892, 478860	566	26	13588	3.69339	1	0.644888	81.3748					GO:0007006~mitochondrial membrane organization	0.0916837
GOTERM_BP_FAT	GO:0021575~hindbrain morphogenesis	4	0.0574465	0.0916837	471485, 479978, 463891, 473783	566	26	13588	3.69339	1	0.644888	81.3748					GO:0021575~hindbrain morphogenesis	0.0916837
GOTERM_BP_FAT	GO:0006461~protein complex assembly	15	0.215424	0.0920506	460386, 459998, 473222, 437315, 428797, 420601, 433896, 481242, 471749, 430265, 444188, 461745, 443024, 422909, 478902	566	227	13588	1.58637	1	0.644715	81.5058					GO:0006461~protein complex assembly	0.0920506
GOTERM_BP_FAT	GO:0070271~protein complex biogenesis	15	0.215424	0.0920506	460386, 459998, 473222, 437315, 428797, 420601, 433896, 481242, 471749, 430265, 444188, 461745, 443024, 422909, 478902	566	227	13588	1.58637	1	0.644715	81.5058					GO:0070271~protein complex biogenesis	0.0920506
GOTERM_BP_FAT	GO:0048705~skeletal system morphogenesis	10	0.143616	0.092297	452447, 466048, 479978, 449116, 446522, 471587, 473783, 420601, 428986, 439845	566	130	13588	1.8467	1	0.644041	81.5934					GO:0048705~skeletal system morphogenesis	0.092297
GOTERM_BP_FAT	GO:0007548~sex differentiation	10	0.143616	0.092297	483260, 468677, 449163, 466048, 425243, 424097, 443795, 471587, 463514, 434740	566	130	13588	1.8467	1	0.644041	81.5934					GO:0007548~sex differentiation	0.092297
GOTERM_BP_FAT	GO:0016265~death	29	0.416487	0.095596	456878, 422960, 472212, 426374, 463891, 457710, 451930, 459597, 455339, 468968, 443081, 447883, 444968, 434818, 431429, 470632, 474561, 432396, 422970, 464566, 469979, 473783, 420601, 464141, 438683, 440843, 454633, 475705, 426422	566	519	13588	1.34144	1	0.655905	82.7282					GO:0016265~death	0.095596
GOTERM_BP_FAT	GO:0016202~regulation of striated muscle tissue development	5	0.0718081	0.0957695	457705, 425243, 473309, 433908, 455980	566	42	13588	2.85798	1	0.654918	82.786					GO:0016202~regulation of striated muscle tissue development	0.0957695
GOTERM_BP_FAT	GO:0010647~positive regulation of cell communication	13	0.186701	0.0959321	422970, 437315, 446522, 473194, 441425, 463587, 461885, 453648, 473783, 455531, 443409, 451114, 466729	566	189	13588	1.65128	1	0.653893	82.8401					GO:0010647~positive regulation of cell communication	0.0959321
GOTERM_BP_FAT	GO:0030155~regulation of cell adhesion	8	0.114893	0.0962056	452174, 437315, 458139, 449230, 453848, 467426, 434761, 444647	566	94	13588	2.04315	1	0.65332	82.9305					GO:0030155~regulation of cell adhesion	0.0962056
GOTERM_BP_FAT	GO:0006790~sulfur metabolic process	8	0.114893	0.0962056	447832, 463238, 443504, 424287, 444968, 466999, 425598, 428986	566	94	13588	2.04315	1	0.65332	82.9305					GO:0006790~sulfur metabolic process	0.0962056
GOTERM_BP_FAT	GO:0002711~positive regulation of T cell mediated immunity	3	0.0430849	0.0994765	435041, 434804, 463959	566	13	13588	5.54009	1	0.664575	83.9786					GO:0002711~positive regulation of T cell mediated immunity	0.0994765
GOTERM_BP_FAT	GO:0042310~vasoconstriction	3	0.0430849	0.0994765	461305, 475081, 421054	566	13	13588	5.54009	1	0.664575	83.9786					GO:0042310~vasoconstriction	0.0994765
GOTERM_BP_FAT	GO:0042089~cytokine biosynthetic process	3	0.0430849	0.0994765	422970, 467426, 451930	566	13	13588	5.54009	1	0.664575	83.9786					GO:0042089~cytokine biosynthetic process	0.0994765
