# Supplementary material for: Transcription factor Wilms’ tumor 1 regulates developmental RNAs through 3′ UTR interaction
Source: Genes Dev. 2017 Feb 15;31(4):347–52. doi: 10.1101/gad.291500.116 (PMC5358755; doi:10.1101/gad.291500.116)
Supplement: Supplemental Material [file supp_gad.291500.116_Supplemental_Table_1_ES_RIPseq_GO.xlsx]

## Sheet: GO (8)
GO Term	Description	P-value	FDR q-value	Enrichment	N	B	n	b	Genes
GO:0032501	multicellular organismal process	2.4e-10	1.51e-06	1.68	983	272	221	103	[Robo1 - roundabout homolog 1 (drosophila), Nipbl - nipped-b homolog (drosophila), Frem2 - fras1 related extracellular matrix protein 2, Mib1 - mindbomb homolog 1 (drosophila), Slc1a3 - solute carrier family 1 (glial high affinity glutamate transporter), member 3, Flna - filamin, alpha, Ptch1 - patched homolog 1, Wls - wntless homolog (drosophila), App - amyloid beta (a4) precursor protein, Axl -…
GO:0048856	anatomical structure development	3.21e-10	1.01e-06	1.61	983	303	227	113	[Robo1 - roundabout homolog 1 (drosophila), Nipbl - nipped-b homolog (drosophila), Frem2 - fras1 related extracellular matrix protein 2, Mib1 - mindbomb homolog 1 (drosophila), Slc1a3 - solute carrier family 1 (glial high affinity glutamate transporter), member 3, Ptch1 - patched homolog 1, Wls - wntless homolog (drosophila), App - amyloid beta (a4) precursor protein, Axl - axl receptor tyrosine …
GO:0044707	single-multicellular organism process	3.34e-09	7.02e-06	1.68	983	251	221	95	[Sulf1 - sulfatase 1, Robo1 - roundabout homolog 1 (drosophila), Nipbl - nipped-b homolog (drosophila), Lgr4 - leucine-rich repeat-containing g protein-coupled receptor 4, Mib1 - mindbomb homolog 1 (drosophila), Frem2 - fras1 related extracellular matrix protein 2, Hnrnpu - heterogeneous nuclear ribonucleoprotein u, Suco - sun domain containing ossification factor, Myh10 - myosin, heavy polypepti…
GO:0044767	single-organism developmental process	5.19e-09	8.17e-06	1.48	983	376	232	131	[Robo1 - roundabout homolog 1 (drosophila), Nipbl - nipped-b homolog (drosophila), Frem2 - fras1 related extracellular matrix protein 2, Mib1 - mindbomb homolog 1 (drosophila), Slc1a3 - solute carrier family 1 (glial high affinity glutamate transporter), member 3, Prrc2b - proline-rich coiled-coil 2b, Flna - filamin, alpha, Ptch1 - patched homolog 1, Wls - wntless homolog (drosophila), Huwe1 - he…
GO:0032502	developmental process	1.04e-08	1.3e-05	1.45	983	395	232	135	[Robo1 - roundabout homolog 1 (drosophila), Nipbl - nipped-b homolog (drosophila), Mib1 - mindbomb homolog 1 (drosophila), Frem2 - fras1 related extracellular matrix protein 2, Slc1a3 - solute carrier family 1 (glial high affinity glutamate transporter), member 3, Prrc2b - proline-rich coiled-coil 2b, Flna - filamin, alpha, Ptch1 - patched homolog 1, Huwe1 - hect, uba and wwe domain containing 1,…
GO:0048513	animal organ development	1.26e-08	1.32e-05	1.99	983	133	227	61	[Robo1 - roundabout homolog 1 (drosophila), Sulf1 - sulfatase 1, Nipbl - nipped-b homolog (drosophila), Lgr4 - leucine-rich repeat-containing g protein-coupled receptor 4, Mib1 - mindbomb homolog 1 (drosophila), Frem2 - fras1 related extracellular matrix protein 2, Myh10 - myosin, heavy polypeptide 10, non-muscle, Mmp2 - matrix metallopeptidase 2, Lifr - leukemia inhibitory factor receptor, Ptch1…
GO:0009653	anatomical structure morphogenesis	2.19e-08	1.97e-05	1.78	983	184	231	77	[Nipbl - nipped-b homolog (drosophila), Lgr4 - leucine-rich repeat-containing g protein-coupled receptor 4, Frem2 - fras1 related extracellular matrix protein 2, Mib1 - mindbomb homolog 1 (drosophila), Slc1a3 - solute carrier family 1 (glial high affinity glutamate transporter), member 3, Myh10 - myosin, heavy polypeptide 10, non-muscle, Flna - filamin, alpha, Serpine2 - serine (or cysteine) pept…
GO:0007166	cell surface receptor signaling pathway	6.63e-07	0.000521	1.94	983	163	171	55	[Sulf1 - sulfatase 1, Grb10 - growth factor receptor bound protein 10, Robo1 - roundabout homolog 1 (drosophila), Flna - filamin, alpha, Ptch1 - patched homolog 1, Wls - wntless homolog (drosophila), App - amyloid beta (a4) precursor protein, Axl - axl receptor tyrosine kinase, Gpr98 - g protein-coupled receptor 98, Sort1 - sortilin 1, Ephb2 - eph receptor b2, Ano6 - anoctamin 6, Ephb4 - eph rece…
GO:0007165	signal transduction	1.13e-06	0.000789	1.69	983	248	171	73	[Sulf1 - sulfatase 1, Grb10 - growth factor receptor bound protein 10, Robo1 - roundabout homolog 1 (drosophila), Edem3 - er degradation enhancer, mannosidase alpha-like 3, Flna - filamin, alpha, Dhcr24 - 24-dehydrocholesterol reductase, Ptch1 - patched homolog 1, Wls - wntless homolog (drosophila), App - amyloid beta (a4) precursor protein, Axl - axl receptor tyrosine kinase, Gpr98 - g protein-c…
GO:0009887	organ morphogenesis	3.01e-06	0.0019	1.7	983	75	408	53	[Nipbl - nipped-b homolog (drosophila), Gpc3 - glypican 3, Nf1 - neurofibromatosis 1, Flna - filamin, alpha, Mmp2 - matrix metallopeptidase 2, Ptch1 - patched homolog 1, Mllt4 - myeloid/lymphoid or mixed-lineage leukemia (trithorax homolog, drosophila); translocated to, 4, Ephb2 - eph receptor b2, Ephb4 - eph receptor b4, Itgav - integrin alpha v, Kdm5b - lysine (k)-specific demethylase 5b, Ndst1…
GO:0022610	biological adhesion	3.89e-06	0.00222	2.14	983	106	173	40	[Col12a1 - collagen, type xii, alpha 1, Robo1 - roundabout homolog 1 (drosophila), Lphn1 - latrophilin 1, Itga3 - integrin alpha 3, Col3a1 - collagen, type iii, alpha 1, Frem2 - fras1 related extracellular matrix protein 2, Neo1 - neogenin, Podxl - podocalyxin-like, Ptk7 - ptk7 protein tyrosine kinase 7, Myh10 - myosin, heavy polypeptide 10, non-muscle, Flna - filamin, alpha, Plxnb2 - plexin b2, …
GO:0007155	cell adhesion	3.89e-06	0.00204	2.14	983	106	173	40	[Col12a1 - collagen, type xii, alpha 1, Robo1 - roundabout homolog 1 (drosophila), Lphn1 - latrophilin 1, Itga3 - integrin alpha 3, Col3a1 - collagen, type iii, alpha 1, Frem2 - fras1 related extracellular matrix protein 2, Neo1 - neogenin, Podxl - podocalyxin-like, Ptk7 - ptk7 protein tyrosine kinase 7, Myh10 - myosin, heavy polypeptide 10, non-muscle, Flna - filamin, alpha, Plxnb2 - plexin b2, …
GO:0050793	regulation of developmental process	5.18e-06	0.00251	1.69	983	221	179	68	[Robo1 - roundabout homolog 1 (drosophila), Sulf1 - sulfatase 1, Mib1 - mindbomb homolog 1 (drosophila), Myh10 - myosin, heavy polypeptide 10, non-muscle, Flna - filamin, alpha, Serpine2 - serine (or cysteine) peptidase inhibitor, clade e, member 2, Ptch1 - patched homolog 1, App - amyloid beta (a4) precursor protein, Axl - axl receptor tyrosine kinase, Gpr98 - g protein-coupled receptor 98, Mllt…
GO:0002009	morphogenesis of an epithelium	6.36e-06	0.00286	2.43	983	52	218	28	[Fgfr2 - fibroblast growth factor receptor 2, Lgr4 - leucine-rich repeat-containing g protein-coupled receptor 4, Notch1 - notch 1, Mib1 - mindbomb homolog 1 (drosophila), Frem2 - fras1 related extracellular matrix protein 2, Col4a1 - collagen, type iv, alpha 1, Ptk7 - ptk7 protein tyrosine kinase 7, Mmp2 - matrix metallopeptidase 2, Trim28 - tripartite motif-containing 28, Lama1 - laminin, alpha…
GO:0048598	embryonic morphogenesis	6.57e-06	0.00276	2.23	983	64	227	33	[Nipbl - nipped-b homolog (drosophila), Fgfr2 - fibroblast growth factor receptor 2, Mib1 - mindbomb homolog 1 (drosophila), Notch1 - notch 1, Col2a1 - collagen, type ii, alpha 1, Ptk7 - ptk7 protein tyrosine kinase 7, Bmpr1a - bone morphogenetic protein receptor, type 1a, Trim28 - tripartite motif-containing 28, Ptch1 - patched homolog 1, Lama5 - laminin, alpha 5, Megf8 - multiple egf-like-domai…
GO:0048729	tissue morphogenesis	2.44e-05	0.00959	2.34	983	68	179	29	[Fgfr2 - fibroblast growth factor receptor 2, Col3a1 - collagen, type iii, alpha 1, Frem2 - fras1 related extracellular matrix protein 2, Mib1 - mindbomb homolog 1 (drosophila), Col4a1 - collagen, type iv, alpha 1, Ptk7 - ptk7 protein tyrosine kinase 7, Bmpr1a - bone morphogenetic protein receptor, type 1a, Mmp2 - matrix metallopeptidase 2, Lama1 - laminin, alpha 1, Ptch1 - patched homolog 1, Fat…
GO:2000026	regulation of multicellular organismal development	3.45e-05	0.0128	1.73	983	181	179	57	[Sulf1 - sulfatase 1, Robo1 - roundabout homolog 1 (drosophila), Mib1 - mindbomb homolog 1 (drosophila), Serpine2 - serine (or cysteine) peptidase inhibitor, clade e, member 2, Flna - filamin, alpha, Ptch1 - patched homolog 1, App - amyloid beta (a4) precursor protein, Axl - axl receptor tyrosine kinase, Mllt4 - myeloid/lymphoid or mixed-lineage leukemia (trithorax homolog, drosophila); transloca…
GO:0048869	cellular developmental process	5.04e-05	0.0176	1.52	983	215	244	81	[Sulf1 - sulfatase 1, Robo1 - roundabout homolog 1 (drosophila), Nipbl - nipped-b homolog (drosophila), F11r - f11 receptor, Lgr4 - leucine-rich repeat-containing g protein-coupled receptor 4, Loxl2 - lysyl oxidase-like 2, Nfe2l1 - nuclear factor, erythroid derived 2,-like 1, Hnrnpu - heterogeneous nuclear ribonucleoprotein u, Prrc2c - proline-rich coiled-coil 2c, Slc1a3 - solute carrier family 1…
GO:0040012	regulation of locomotion	5.68e-05	0.0188	2.14	983	89	170	33	[Robo1 - roundabout homolog 1 (drosophila), Sulf1 - sulfatase 1, Itga3 - integrin alpha 3, Col3a1 - collagen, type iii, alpha 1, Plxnb1 - plexin b1, Flna - filamin, alpha, Bmpr1a - bone morphogenetic protein receptor, type 1a, Mmp2 - matrix metallopeptidase 2, Lama1 - laminin, alpha 1, Plxnb2 - plexin b2, Lama5 - laminin, alpha 5, Megf8 - multiple egf-like-domains 8, Nisch - nischarin, Ano6 - ano…
GO:0007275	multicellular organism development	6.16e-05	0.0194	1.76	983	130	219	51	[Robo1 - roundabout homolog 1 (drosophila), Lgr4 - leucine-rich repeat-containing g protein-coupled receptor 4, Mib1 - mindbomb homolog 1 (drosophila), Frem2 - fras1 related extracellular matrix protein 2, Suco - sun domain containing ossification factor, Myh10 - myosin, heavy polypeptide 10, non-muscle, Serpine2 - serine (or cysteine) peptidase inhibitor, clade e, member 2, Trim28 - tripartite m…
GO:0045595	regulation of cell differentiation	8.22e-05	0.0246	1.76	983	159	179	51	[Robo1 - roundabout homolog 1 (drosophila), Mib1 - mindbomb homolog 1 (drosophila), Serpine2 - serine (or cysteine) peptidase inhibitor, clade e, member 2, Flna - filamin, alpha, Ptch1 - patched homolog 1, App - amyloid beta (a4) precursor protein, Axl - axl receptor tyrosine kinase, Gpr98 - g protein-coupled receptor 98, Mllt4 - myeloid/lymphoid or mixed-lineage leukemia (trithorax homolog, dros…
GO:0051239	regulation of multicellular organismal process	9.07e-05	0.026	1.22	983	233	582	168	[Robo1 - roundabout homolog 1 (drosophila), Man2a1 - mannosidase 2, alpha 1, Nipbl - nipped-b homolog (drosophila), Aspm - asp (abnormal spindle)-like, microcephaly associated (drosophila), Mib1 - mindbomb homolog 1 (drosophila), Abl2 - v-abl abelson murine leukemia viral oncogene 2 (arg, abelson-related gene), Spag9 - sperm associated antigen 9, Carm1 - coactivator-associated arginine methyltran…
GO:0035107	appendage morphogenesis	0.000112	0.0306	2.37	983	23	325	18	[Nipbl - nipped-b homolog (drosophila), Col2a1 - collagen, type ii, alpha 1, Notch1 - notch 1, Atrx - alpha thalassemia/mental retardation syndrome x-linked homolog (human), Asph - aspartate-beta-hydroxylase, Lrp6 - low density lipoprotein receptor-related protein 6, Lrp5 - low density lipoprotein receptor-related protein 5, Dync2h1 - dynein cytoplasmic 2 heavy chain 1, Bmpr1a - bone morphogeneti…
GO:0035108	limb morphogenesis	0.000112	0.0293	2.37	983	23	325	18	[Nipbl - nipped-b homolog (drosophila), Col2a1 - collagen, type ii, alpha 1, Notch1 - notch 1, Atrx - alpha thalassemia/mental retardation syndrome x-linked homolog (human), Asph - aspartate-beta-hydroxylase, Lrp6 - low density lipoprotein receptor-related protein 6, Lrp5 - low density lipoprotein receptor-related protein 5, Dync2h1 - dynein cytoplasmic 2 heavy chain 1, Bmpr1a - bone morphogeneti…
GO:0048705	skeletal system morphogenesis	0.00012	0.0302	3.06	983	21	214	14	[Nipbl - nipped-b homolog (drosophila), Fgfr2 - fibroblast growth factor receptor 2, Sgpl1 - sphingosine phosphate lyase 1, Col2a1 - collagen, type ii, alpha 1, Lrp6 - low density lipoprotein receptor-related protein 6, Hspg2 - perlecan (heparan sulfate proteoglycan 2), Mmp2 - matrix metallopeptidase 2, Tgfbr1 - transforming growth factor, beta receptor i, Col1a1 - collagen, type i, alpha 1, Megf…
GO:0051270	regulation of cellular component movement	0.000132	0.0319	2.1	983	88	170	32	[Robo1 - roundabout homolog 1 (drosophila), Sulf1 - sulfatase 1, Itga3 - integrin alpha 3, Col3a1 - collagen, type iii, alpha 1, Plxnb1 - plexin b1, Flna - filamin, alpha, Bmpr1a - bone morphogenetic protein receptor, type 1a, Mmp2 - matrix metallopeptidase 2, Lama1 - laminin, alpha 1, Plxnb2 - plexin b2, Lama5 - laminin, alpha 5, Megf8 - multiple egf-like-domains 8, Nisch - nischarin, Ano6 - ano…
GO:0060976	coronary vasculature development	0.00017	0.0395	6.37	983	12	90	7	[Robo1 - roundabout homolog 1 (drosophila), Megf8 - multiple egf-like-domains 8, Ltbp1 - latent transforming growth factor beta binding protein 1, Ndst1 - n-deacetylase/n-sulfotransferase (heparan glucosaminyl) 1, Lrp1 - low density lipoprotein receptor-related protein 1, Ptk7 - ptk7 protein tyrosine kinase 7, Myh10 - myosin, heavy polypeptide 10, non-muscle]
GO:0030334	regulation of cell migration	0.000177	0.0398	2.14	983	81	170	30	[Sulf1 - sulfatase 1, Robo1 - roundabout homolog 1 (drosophila), Itga3 - integrin alpha 3, Col3a1 - collagen, type iii, alpha 1, Plxnb1 - plexin b1, Flna - filamin, alpha, Bmpr1a - bone morphogenetic protein receptor, type 1a, Mmp2 - matrix metallopeptidase 2, Lama1 - laminin, alpha 1, Plxnb2 - plexin b2, Lama5 - laminin, alpha 5, Nisch - nischarin, Ano6 - anoctamin 6, Itgav - integrin alpha v, S…
GO:0003002	regionalization	0.000185	0.0401	1.93	983	32	398	25	[Bptf - bromodomain phd finger transcription factor, Notch1 - notch 1, Mib1 - mindbomb homolog 1 (drosophila), Dync2h1 - dynein cytoplasmic 2 heavy chain 1, Bmpr1a - bone morphogenetic protein receptor, type 1a, Nckap1 - nck-associated protein 1, Chsy1 - chondroitin sulfate synthase 1, Ptch1 - patched homolog 1, Megf8 - multiple egf-like-domains 8, Gli3 - gli-kruppel family member gli3, Wt1 - wil…
GO:0001503	ossification	0.000195	0.0409	3.07	983	19	219	13	[Sort1 - sortilin 1, Twsg1 - twisted gastrulation homolog 1 (drosophila), Col2a1 - collagen, type ii, alpha 1, Ext1 - exostoses (multiple) 1, Ext2 - exostoses (multiple) 2, Plxnb1 - plexin b1, Suco - sun domain containing ossification factor, Hspg2 - perlecan (heparan sulfate proteoglycan 2), Mmp2 - matrix metallopeptidase 2, Col1a1 - collagen, type i, alpha 1, Fat4 - fat tumor suppressor homolog…
GO:0007389	pattern specification process	0.000248	0.0503	1.75	983	48	398	34	[Fgfr2 - fibroblast growth factor receptor 2, Bptf - bromodomain phd finger transcription factor, Gpc3 - glypican 3, Notch1 - notch 1, Mib1 - mindbomb homolog 1 (drosophila), Vegfa - vascular endothelial growth factor a, Col4a1 - collagen, type iv, alpha 1, Asph - aspartate-beta-hydroxylase, Dync2h1 - dynein cytoplasmic 2 heavy chain 1, Bmpr1a - bone morphogenetic protein receptor, type 1a, Nckap…
GO:0048518	positive regulation of biological process	0.00026	0.0511	1.35	983	377	211	109	[Robo1 - roundabout homolog 1 (drosophila), Nipbl - nipped-b homolog (drosophila), Mib1 - mindbomb homolog 1 (drosophila), Slc1a3 - solute carrier family 1 (glial high affinity glutamate transporter), member 3, Flna - filamin, alpha, Ptch1 - patched homolog 1, Wls - wntless homolog (drosophila), Huwe1 - hect, uba and wwe domain containing 1, App - amyloid beta (a4) precursor protein, Axl - axl re…
GO:0003279	cardiac septum development	0.000261	0.0497	36.86	983	10	8	3	[Ltbp1 - latent transforming growth factor beta binding protein 1, Lrp1 - low density lipoprotein receptor-related protein 1, Myh10 - myosin, heavy polypeptide 10, non-muscle]
GO:0030154	cell differentiation	0.000295	0.0545	1.6	983	151	240	59	[Robo1 - roundabout homolog 1 (drosophila), Nipbl - nipped-b homolog (drosophila), F11r - f11 receptor, Lgr4 - leucine-rich repeat-containing g protein-coupled receptor 4, Nfe2l1 - nuclear factor, erythroid derived 2,-like 1, Hnrnpu - heterogeneous nuclear ribonucleoprotein u, Prrc2c - proline-rich coiled-coil 2c, Prrc2b - proline-rich coiled-coil 2b, Serpine2 - serine (or cysteine) peptidase inh…
GO:0009888	tissue development	0.000296	0.0532	1.6	983	69	410	46	[Large - like-glycosyltransferase, Fgfr2 - fibroblast growth factor receptor 2, Gpc3 - glypican 3, Bptf - bromodomain phd finger transcription factor, Lgr4 - leucine-rich repeat-containing g protein-coupled receptor 4, Twsg1 - twisted gastrulation homolog 1 (drosophila), Notch1 - notch 1, Vegfa - vascular endothelial growth factor a, Col2a1 - collagen, type ii, alpha 1, Nf1 - neurofibromatosis 1,…
GO:0014912	negative regulation of smooth muscle cell migration	0.000321	0.0562	6.26	983	5	157	5	[Igfbp3 - insulin-like growth factor binding protein 3, Bmpr1a - bone morphogenetic protein receptor, type 1a, Igfbp5 - insulin-like growth factor binding protein 5, Slit2 - slit homolog 2 (drosophila), Lrp1 - low density lipoprotein receptor-related protein 1]
GO:0048522	positive regulation of cellular process	0.000374	0.0636	1.36	983	353	211	103	[Robo1 - roundabout homolog 1 (drosophila), Nipbl - nipped-b homolog (drosophila), Mib1 - mindbomb homolog 1 (drosophila), Slc1a3 - solute carrier family 1 (glial high affinity glutamate transporter), member 3, Flna - filamin, alpha, Ptch1 - patched homolog 1, Wls - wntless homolog (drosophila), App - amyloid beta (a4) precursor protein, Huwe1 - hect, uba and wwe domain containing 1, Axl - axl re…
GO:2000145	regulation of cell motility	0.000398	0.066	2.07	983	84	170	30	[Sulf1 - sulfatase 1, Robo1 - roundabout homolog 1 (drosophila), Itga3 - integrin alpha 3, Col3a1 - collagen, type iii, alpha 1, Plxnb1 - plexin b1, Flna - filamin, alpha, Bmpr1a - bone morphogenetic protein receptor, type 1a, Mmp2 - matrix metallopeptidase 2, Plxnb2 - plexin b2, Lama1 - laminin, alpha 1, Lama5 - laminin, alpha 5, Nisch - nischarin, Ano6 - anoctamin 6, Itgav - integrin alpha v, S…
GO:0048589	developmental growth	0.000402	0.0649	2.46	983	36	211	19	[Robo1 - roundabout homolog 1 (drosophila), Large - like-glycosyltransferase, Nipbl - nipped-b homolog (drosophila), Fgfr2 - fibroblast growth factor receptor 2, Kdm5b - lysine (k)-specific demethylase 5b, Slit2 - slit homolog 2 (drosophila), Notch1 - notch 1, Atrx - alpha thalassemia/mental retardation syndrome x-linked homolog (human), Plxnb1 - plexin b1, Lrp6 - low density lipoprotein receptor…
GO:0007520	myoblast fusion	0.000435	0.0685	46.81	983	2	21	2	[Cdon - cell adhesion molecule-related/down-regulated by oncogenes, Neo1 - neogenin]
GO:0042221	response to chemical	0.00047	0.0721	1.79	983	137	168	42	[Grb10 - growth factor receptor bound protein 10, Nfe2l1 - nuclear factor, erythroid derived 2,-like 1, Plec - plectin, Col3a1 - collagen, type iii, alpha 1, Ogt - o-linked n-acetylglucosamine (glcnac) transferase (udp-n-acetylglucosamine:polypeptide-n-acetylglucosaminyl transferase), Col2a1 - collagen, type ii, alpha 1, Col4a2 - collagen, type iv, alpha 2, Col4a1 - collagen, type iv, alpha 1, Hn…
GO:0050896	response to stimulus	0.000473	0.0708	1.55	983	242	168	64	[Grb10 - growth factor receptor bound protein 10, Trrap - transformation/transcription domain-associated protein, Nfe2l1 - nuclear factor, erythroid derived 2,-like 1, Hnrnpu - heterogeneous nuclear ribonucleoprotein u, Edem3 - er degradation enhancer, mannosidase alpha-like 3, Pxdn - peroxidasin homolog (drosophila), Slc1a3 - solute carrier family 1 (glial high affinity glutamate transporter), m…
GO:0048638	regulation of developmental growth	0.000479	0.0701	1.67	983	43	452	33	[Nipbl - nipped-b homolog (drosophila), Fgfr2 - fibroblast growth factor receptor 2, Atxn2 - ataxin 2, Notch1 - notch 1, Vegfa - vascular endothelial growth factor a, Bmpr2 - bone morphogenetic protein receptor, type ii (serine/threonine kinase), Tnks2 - tankyrase, trf1-interacting ankyrin-related adp-ribose polymerase 2, Bmpr1a - bone morphogenetic protein receptor, type 1a, Lgmn - legumain, Ptc…
GO:0007420	brain development	0.000487	0.0696	3.22	983	16	210	11	[Nipbl - nipped-b homolog (drosophila), Plxnb2 - plexin b2, Bptf - bromodomain phd finger transcription factor, Ptch1 - patched homolog 1, Epha7 - eph receptor a7, Igf1r - insulin-like growth factor i receptor, Ext1 - exostoses (multiple) 1, Gli3 - gli-kruppel family member gli3, Col4a1 - collagen, type iv, alpha 1, Hspg2 - perlecan (heparan sulfate proteoglycan 2), Myh10 - myosin, heavy polypept…
GO:0048646	anatomical structure formation involved in morphogenesis	0.000502	0.0702	1.89	983	105	178	36	[Fgfr2 - fibroblast growth factor receptor 2, Col2a1 - collagen, type ii, alpha 1, Mib1 - mindbomb homolog 1 (drosophila), Col4a2 - collagen, type iv, alpha 2, Col4a1 - collagen, type iv, alpha 1, Neo1 - neogenin, Ptk7 - ptk7 protein tyrosine kinase 7, Myh10 - myosin, heavy polypeptide 10, non-muscle, Bmpr1a - bone morphogenetic protein receptor, type 1a, Flna - filamin, alpha, Mmp2 - matrix meta…
GO:1901698	response to nitrogen compound	0.000523	0.0715	2.53	983	45	164	19	[Grb10 - growth factor receptor bound protein 10, Sort1 - sortilin 1, Itgav - integrin alpha v, Sfrp1 - secreted frizzled-related protein 1, Slit2 - slit homolog 2 (drosophila), Col3a1 - collagen, type iii, alpha 1, Ogt - o-linked n-acetylglucosamine (glcnac) transferase (udp-n-acetylglucosamine:polypeptide-n-acetylglucosaminyl transferase), Cad - carbamoyl-phosphate synthetase 2, aspartate trans…
GO:0048731	system development	0.000564	0.0755	1.5	983	86	418	55	[Sulf1 - sulfatase 1, Robo1 - roundabout homolog 1 (drosophila), Srgap2 - slit-robo rho gtpase activating protein 2, Lgr4 - leucine-rich repeat-containing g protein-coupled receptor 4, Neo1 - neogenin, Nf1 - neurofibromatosis 1, Serpine2 - serine (or cysteine) peptidase inhibitor, clade e, member 2, Nedd4 - neural precursor cell expressed, developmentally down-regulated 4, Etl4 - enhancer trap lo…
GO:1901700	response to oxygen-containing compound	0.000707	0.0927	2.11	983	75	168	27	[Grb10 - growth factor receptor bound protein 10, Col3a1 - collagen, type iii, alpha 1, Ogt - o-linked n-acetylglucosamine (glcnac) transferase (udp-n-acetylglucosamine:polypeptide-n-acetylglucosaminyl transferase), Col4a1 - collagen, type iv, alpha 1, Hnrnpu - heterogeneous nuclear ribonucleoprotein u, Slc1a3 - solute carrier family 1 (glial high affinity glutamate transporter), member 3, Ptk7 -…
GO:0007528	neuromuscular junction development	0.000745	0.0957	5.38	983	8	137	6	[Fgfr2 - fibroblast growth factor receptor 2, App - amyloid beta (a4) precursor protein, Agrn - agrin, Col4a1 - collagen, type iv, alpha 1, Utrn - utrophin, Col4a5 - collagen, type iv, alpha 5]
GO:0016477	cell migration	0.00076	0.0957	2.1	983	74	171	27	[Robo1 - roundabout homolog 1 (drosophila), Rere - arginine glutamic acid dipeptide (re) repeats, Itga3 - integrin alpha 3, Podxl - podocalyxin-like, Myh10 - myosin, heavy polypeptide 10, non-muscle, Ptk7 - ptk7 protein tyrosine kinase 7, Flna - filamin, alpha, Mmp2 - matrix metallopeptidase 2, Megf8 - multiple egf-like-domains 8, Lama5 - laminin, alpha 5, Axl - axl receptor tyrosine kinase, Gpc6…
GO:0097264	self proteolysis	0.000783	0.0966	35.11	983	2	28	2	[Tenm4 - teneurin transmembrane protein 4, Tenm3 - teneurin transmembrane protein 3]
GO:0031646	positive regulation of neurological system process	0.000783	0.0948	35.11	983	2	28	2	[Tenm4 - teneurin transmembrane protein 4, Myrf - myelin regulatory factor]
GO:0031643	positive regulation of myelination	0.000783	0.093	35.11	983	2	28	2	[Tenm4 - teneurin transmembrane protein 4, Myrf - myelin regulatory factor]
GO:0040008	regulation of growth	0.000802	0.0935	1.51	983	69	452	48	[Nipbl - nipped-b homolog (drosophila), Fgfr2 - fibroblast growth factor receptor 2, Gpc3 - glypican 3, Adam17 - a disintegrin and metallopeptidase domain 17, Atxn2 - ataxin 2, Vegfa - vascular endothelial growth factor a, Notch1 - notch 1, Bmpr2 - bone morphogenetic protein receptor, type ii (serine/threonine kinase), Tnks2 - tankyrase, trf1-interacting ankyrin-related adp-ribose polymerase 2, S…
GO:0030326	embryonic limb morphogenesis	0.00085	0.0973	2.89	983	18	227	12	[Chd7 - chromodomain helicase dna binding protein 7, Notch2 - notch 2, Nipbl - nipped-b homolog (drosophila), Ptch1 - patched homolog 1, Megf8 - multiple egf-like-domains 8, Gnas - gnas (guanine nucleotide binding protein, alpha stimulating) complex locus, Notch1 - notch 1, Fras1 - fraser syndrome 1 homolog (human), Gli3 - gli-kruppel family member gli3, Lrp6 - low density lipoprotein receptor-re…
GO:0035113	embryonic appendage morphogenesis	0.00085	0.0955	2.89	983	18	227	12	[Chd7 - chromodomain helicase dna binding protein 7, Notch2 - notch 2, Nipbl - nipped-b homolog (drosophila), Ptch1 - patched homolog 1, Megf8 - multiple egf-like-domains 8, Gnas - gnas (guanine nucleotide binding protein, alpha stimulating) complex locus, Notch1 - notch 1, Gli3 - gli-kruppel family member gli3, Fras1 - fraser syndrome 1 homolog (human), Lrp6 - low density lipoprotein receptor-re…
GO:0010033	response to organic substance	0.000922	0.102	1.83	983	118	168	37	[Grb10 - growth factor receptor bound protein 10, Col3a1 - collagen, type iii, alpha 1, Ogt - o-linked n-acetylglucosamine (glcnac) transferase (udp-n-acetylglucosamine:polypeptide-n-acetylglucosaminyl transferase), Col2a1 - collagen, type ii, alpha 1, Col4a2 - collagen, type iv, alpha 2, Col4a1 - collagen, type iv, alpha 1, Hnrnpu - heterogeneous nuclear ribonucleoprotein u, Edem3 - er degradati…
GO:1901701	cellular response to oxygen-containing compound	0.000959	0.104	2.51	983	43	164	18	[Sfrp1 - secreted frizzled-related protein 1, Slit2 - slit homolog 2 (drosophila), Col3a1 - collagen, type iii, alpha 1, Ogt - o-linked n-acetylglucosamine (glcnac) transferase (udp-n-acetylglucosamine:polypeptide-n-acetylglucosaminyl transferase), Col4a1 - collagen, type iv, alpha 1, Hnrnpu - heterogeneous nuclear ribonucleoprotein u, Ptprk - protein tyrosine phosphatase, receptor type, k, Lrp6 …
GO:0006928	movement of cell or subcellular component	0.000968	0.103	1.36	983	106	505	74	[Robo1 - roundabout homolog 1 (drosophila), Loxl2 - lysyl oxidase-like 2, Aspm - asp (abnormal spindle)-like, microcephaly associated (drosophila), Abl2 - v-abl abelson murine leukemia viral oncogene 2 (arg, abelson-related gene), Neo1 - neogenin, Myh10 - myosin, heavy polypeptide 10, non-muscle, Flna - filamin, alpha, Mmp2 - matrix metallopeptidase 2, App - amyloid beta (a4) precursor protein, D…
