# Supplementary material for: Transcription factor Wilms’ tumor 1 regulates developmental RNAs through 3′ UTR interaction
Source: Genes Dev. 2017 Feb 15;31(4):347–52. doi: 10.1101/gad.291500.116 (PMC5358755; doi:10.1101/gad.291500.116)
Supplement: Supplemental Material [file supp_gad.291500.116_Supplemental_Table_6_ES_GO_DAVID.xlsx]

## Sheet: chart_3FEAA078BCA11450270825716
Category	Term	Count	%	PValue	Genes	List Total	Pop Hits	Pop Total	Fold Enrichment	Bonferroni	Benjamini	FDR					Term	PValue
GOTERM_BP_FAT	GO:0006928~cell motion	15	0.95057	6.95542e-06	452174, 451711, 450023, 479725, 446356, 473783, 482730, 445895, 457705, 482124, 425456, 440963, 455019, 462724, 431605	126	367	13588	4.40768	0.00833939	0.00833939	0.0112487					GO:0006928~cell motion	6.95542e-06
GOTERM_BP_FAT	GO:0043009~chordate embryonic development	16	1.01394	7.30558e-06	475169, 433458, 446356, 473783, 474144, 423847, 459594, 455979, 439976, 461296, 440546, 463480, 481414, 480394, 433070, 452401	126	421	13588	4.09848	0.00875738	0.00438832	0.0118149					GO:0043009~chordate embryonic development	7.30558e-06
GOTERM_BP_FAT	GO:0009792~embryonic development ending in birth or egg hatching	16	1.01394	8.1823e-06	475169, 433458, 446356, 473783, 474144, 423847, 459594, 455979, 439976, 461296, 440546, 463480, 481414, 480394, 433070, 452401	126	425	13588	4.05991	0.00980316	0.00327846	0.0132327					GO:0009792~embryonic development ending in birth or egg hatching	8.1823e-06
GOTERM_BP_FAT	GO:0001501~skeletal system development	13	0.823828	1.22955e-05	426363, 475169, 439976, 436647, 427578, 433458, 446356, 482124, 481414, 473783, 459594, 482198, 455980	126	285	13588	4.91908	0.0146949	0.00369413	0.0198842					GO:0001501~skeletal system development	1.22955e-05
GOTERM_BP_FAT	GO:0000904~cell morphogenesis involved in differentiation	11	0.697085	2.57435e-05	457705, 463480, 446356, 479725, 482124, 425456, 473783, 443409, 466582, 431605, 482730	126	212	13588	5.59554	0.0305202	0.00617994	0.0416278					GO:0000904~cell morphogenesis involved in differentiation	2.57435e-05
GOTERM_BP_FAT	GO:0048598~embryonic morphogenesis	14	0.887199	2.6115e-05	475169, 473309, 433458, 427578, 446356, 473783, 459594, 439976, 455979, 463480, 448266, 481414, 440963, 433070	126	359	13588	4.20551	0.0309537	0.00522678	0.0422285					GO:0048598~embryonic morphogenesis	2.6115e-05
GOTERM_BP_FAT	GO:0003002~regionalization	11	0.697085	2.79017e-05	452982, 439976, 446356, 482124, 448266, 473783, 480394, 440963, 423847, 459594, 433070	126	214	13588	5.54324	0.0330361	0.00478766	0.0451169					GO:0003002~regionalization	2.79017e-05
GOTERM_BP_FAT	GO:0007507~heart development	11	0.697085	3.96434e-05	432648, 475169, 451711, 450023, 433458, 446996, 446356, 448266, 481414, 433070, 436222	126	223	13588	5.31952	0.0466103	0.00594868	0.0640975					GO:0007507~heart development	3.96434e-05
GOTERM_BP_FAT	GO:0007389~pattern specification process	12	0.760456	6.16033e-05	452982, 439976, 427578, 446356, 482124, 448266, 473783, 480394, 440963, 423847, 459594, 433070	126	284	13588	4.55667	0.0714886	0.00820754	0.0995868					GO:0007389~pattern specification process	6.16033e-05
GOTERM_BP_FAT	GO:0048729~tissue morphogenesis	11	0.697085	6.8597e-05	455979, 450023, 446356, 439346, 446066, 448266, 481414, 480394, 437987, 432170, 431605	126	238	13588	4.98426	0.0792747	0.00822535	0.110887					GO:0048729~tissue morphogenesis	6.8597e-05
GOTERM_BP_FAT	GO:0009952~anterior/posterior pattern formation	9	0.570342	8.31836e-05	452982, 439976, 446356, 448266, 480394, 440963, 423847, 459594, 433070	126	153	13588	6.3436	0.0953048	0.00906387	0.134451					GO:0009952~anterior/posterior pattern formation	8.31836e-05
GOTERM_BP_FAT	GO:0032989~cellular component morphogenesis	13	0.823828	9.39148e-05	479725, 446356, 446996, 473783, 466582, 482730, 445895, 457705, 463480, 425456, 482124, 443409, 431605	126	351	13588	3.99412	0.10692	0.00937897	0.151784					GO:0032989~cellular component morphogenesis	9.39148e-05
GOTERM_BP_FAT	GO:0048667~cell morphogenesis involved in neuron differentiation	9	0.570342	0.000275406	457705, 479725, 482124, 425456, 473783, 443409, 466582, 431605, 482730	126	182	13588	5.33281	0.28225	0.0251877	0.444495					GO:0048667~cell morphogenesis involved in neuron differentiation	0.000275406
GOTERM_BP_FAT	GO:0048666~neuron development	11	0.697085	0.000362331	457705, 427578, 479725, 482124, 425456, 473783, 443409, 466582, 431605, 467169, 482730	126	292	13588	4.06251	0.353593	0.0306855	0.584404					GO:0048666~neuron development	0.000362331
GOTERM_BP_FAT	GO:0048568~embryonic organ development	10	0.633714	0.000383611	439976, 427578, 433458, 463480, 446356, 448266, 481414, 473783, 459594, 452401	126	241	13588	4.47474	0.36995	0.0303277	0.618626					GO:0048568~embryonic organ development	0.000383611
GOTERM_BP_FAT	GO:0040007~growth	9	0.570342	0.00040864	430942, 478674, 441393, 427578, 463480, 482124, 425456, 473783, 440963	126	193	13588	5.02887	0.388661	0.0302883	0.658864					GO:0040007~growth	0.00040864
GOTERM_BP_FAT	GO:0045663~positive regulation of myoblast differentiation	3	0.190114	0.000497677	457705, 473309, 455980	126	4	13588	80.881	0.450833	0.0346417	0.801879					GO:0045663~positive regulation of myoblast differentiation	0.000497677
GOTERM_BP_FAT	GO:0000902~cell morphogenesis	11	0.697085	0.000564614	457705, 463480, 446356, 479725, 482124, 425456, 473783, 443409, 466582, 431605, 482730	126	309	13588	3.83901	0.493376	0.0370724	0.90927					GO:0000902~cell morphogenesis	0.000564614
GOTERM_BP_FAT	GO:0003007~heart morphogenesis	6	0.380228	0.000589853	475169, 433458, 446356, 448266, 481414, 436222	126	74	13588	8.74389	0.508549	0.0366988	0.949734					GO:0003007~heart morphogenesis	0.000589853
GOTERM_BP_FAT	GO:0001667~ameboidal cell migration	5	0.316857	0.000759667	451711, 450023, 446356, 440963, 462724	126	45	13588	11.9824	0.599478	0.0447186	1.22158					GO:0001667~ameboidal cell migration	0.000759667
GOTERM_BP_FAT	GO:0007409~axonogenesis	8	0.506971	0.000766505	457705, 479725, 482124, 425456, 473783, 466582, 431605, 482730	126	163	13588	5.29282	0.602764	0.0430108	1.23251					GO:0007409~axonogenesis	0.000766505
GOTERM_BP_FAT	GO:0001701~in utero embryonic development	10	0.633714	0.000802092	475169, 461296, 455979, 440546, 463480, 446356, 474144, 423847, 433070, 452401	126	267	13588	4.039	0.619438	0.0429637	1.28939					GO:0001701~in utero embryonic development	0.000802092
GOTERM_BP_FAT	GO:0048706~embryonic skeletal system development	6	0.380228	0.000995536	439976, 433458, 446356, 481414, 473783, 459594	126	83	13588	7.79575	0.698571	0.0508041	1.59801					GO:0048706~embryonic skeletal system development	0.000995536
GOTERM_BP_FAT	GO:0019827~stem cell maintenance	4	0.253485	0.00102996	455979, 463480, 446356, 439346	126	22	13588	19.6075	0.710822	0.0503829	1.65284					GO:0019827~stem cell maintenance	0.00102996
GOTERM_BP_FAT	GO:0001825~blastocyst formation	4	0.253485	0.00102996	455979, 463480, 446356, 423847	126	22	13588	19.6075	0.710822	0.0503829	1.65284					GO:0001825~blastocyst formation	0.00102996
GOTERM_BP_FAT	GO:0030182~neuron differentiation	12	0.760456	0.00112883	457705, 427578, 479725, 482124, 425456, 448266, 473783, 443409, 466582, 431605, 467169, 482730	126	399	13588	3.24335	0.743307	0.0529421	1.81014					GO:0030182~neuron differentiation	0.00112883
GOTERM_BP_FAT	GO:0048864~stem cell development	4	0.253485	0.00117654	455979, 463480, 446356, 439346	126	23	13588	18.755	0.757654	0.0530556	1.88597					GO:0048864~stem cell development	0.00117654
GOTERM_BP_FAT	GO:0048812~neuron projection morphogenesis	8	0.506971	0.00120077	457705, 479725, 482124, 425456, 473783, 466582, 431605, 482730	126	176	13588	4.90188	0.76463	0.0521676	1.92446					GO:0048812~neuron projection morphogenesis	0.00120077
GOTERM_BP_FAT	GO:0048705~skeletal system morphogenesis	7	0.443599	0.00126553	439976, 436647, 446356, 482124, 481414, 473783, 459594	126	130	13588	5.80684	0.782306	0.0529963	2.02726					GO:0048705~skeletal system morphogenesis	0.00126553
GOTERM_BP_FAT	GO:0007548~sex differentiation	7	0.443599	0.00126553	424097, 434406, 433458, 459123, 482124, 423847, 436222	126	130	13588	5.80684	0.782306	0.0529963	2.02726					GO:0007548~sex differentiation	0.00126553
GOTERM_BP_FAT	GO:0042127~regulation of cell proliferation	14	0.887199	0.00135041	422705, 475169, 451711, 433458, 427578, 439346, 446356, 473783, 455980, 445895, 448266, 446676, 440963, 433070	126	538	13588	2.80628	0.80348	0.0545583	2.16183					GO:0042127~regulation of cell proliferation	0.00135041
GOTERM_BP_FAT	GO:0045596~negative regulation of cell differentiation	8	0.506971	0.0014571	455979, 427578, 463480, 446356, 439346, 480211, 446676, 431605	126	182	13588	4.74028	0.827202	0.0568416	2.33075					GO:0045596~negative regulation of cell differentiation	0.0014571
GOTERM_BP_FAT	GO:0006882~cellular zinc ion homeostasis	3	0.190114	0.00171058	477309, 468813, 470124	126	7	13588	46.2177	0.872713	0.0643313	2.73098					GO:0006882~cellular zinc ion homeostasis	0.00171058
GOTERM_BP_FAT	GO:0045944~positive regulation of transcription from RNA polymerase II promoter	11	0.697085	0.00172214	475169, 452982, 455979, 424097, 427578, 446356, 439346, 455926, 423847, 433070, 452401	126	358	13588	3.31356	0.874474	0.0627932	2.74918					GO:0045944~positive regulation of transcription from RNA polymerase II promoter	0.00172214
GOTERM_BP_FAT	GO:0007411~axon guidance	6	0.380228	0.00208749	457705, 479725, 482124, 473783, 431605, 482730	126	98	13588	6.60253	0.919215	0.0734076	3.32324					GO:0007411~axon guidance	0.00208749
GOTERM_BP_FAT	GO:0001944~vasculature development	9	0.570342	0.00217139	433258, 424097, 450023, 427578, 446356, 449915, 448266, 433070, 452401	126	250	13588	3.88229	0.926993	0.0740884	3.45461					GO:0001944~vasculature development	0.00217139
GOTERM_BP_FAT	GO:0055069~zinc ion homeostasis	3	0.190114	0.00226706	477309, 468813, 470124	126	8	13588	40.4405	0.934953	0.0751054	3.60421					GO:0055069~zinc ion homeostasis	0.00226706
GOTERM_BP_FAT	GO:0048858~cell projection morphogenesis	8	0.506971	0.00263132	457705, 479725, 482124, 425456, 473783, 466582, 431605, 482730	126	202	13588	4.27094	0.958092	0.084348	4.17182					GO:0048858~cell projection morphogenesis	0.00263132
GOTERM_BP_FAT	GO:0048863~stem cell differentiation	4	0.253485	0.00283048	455979, 463480, 446356, 439346	126	31	13588	13.915	0.967049	0.0881101	4.48084					GO:0048863~stem cell differentiation	0.00283048
GOTERM_BP_FAT	GO:0048704~embryonic skeletal system morphogenesis	5	0.316857	0.0028328	439976, 446356, 481414, 473783, 459594	126	64	13588	8.4251	0.967141	0.0859613	4.48443					GO:0048704~embryonic skeletal system morphogenesis	0.0028328
GOTERM_BP_FAT	GO:0051149~positive regulation of muscle cell differentiation	3	0.190114	0.00289728	457705, 473309, 455980	126	9	13588	35.9471	0.969602	0.0856793	4.58427					GO:0051149~positive regulation of muscle cell differentiation	0.00289728
GOTERM_BP_FAT	GO:0001654~eye development	7	0.443599	0.00327971	424097, 433458, 439346, 482124, 448266, 473783, 467169	126	157	13588	4.80821	0.980846	0.0941501	5.17444					GO:0001654~eye development	0.00327971
GOTERM_BP_FAT	GO:0014032~neural crest cell development	4	0.253485	0.00339003	451711, 450023, 448266, 462724	126	33	13588	13.0717	0.983236	0.0949093	5.34404					GO:0014032~neural crest cell development	0.00339003
GOTERM_BP_FAT	GO:0014033~neural crest cell differentiation	4	0.253485	0.00339003	451711, 450023, 448266, 462724	126	33	13588	13.0717	0.983236	0.0949093	5.34404					GO:0014033~neural crest cell differentiation	0.00339003
GOTERM_BP_FAT	GO:0032990~cell part morphogenesis	8	0.506971	0.00344043	457705, 479725, 482124, 425456, 473783, 466582, 431605, 482730	126	212	13588	4.06948	0.984226	0.0940723	5.42144					GO:0032990~cell part morphogenesis	0.00344043
GOTERM_BP_FAT	GO:0010557~positive regulation of macromolecule biosynthetic process	13	0.823828	0.00352276	422705, 475169, 452982, 455979, 424097, 427578, 446356, 439346, 455926, 423847, 474045, 433070, 452401	126	530	13588	2.64516	0.98572	0.0940864	5.54772					GO:0010557~positive regulation of macromolecule biosynthetic process	0.00352276
GOTERM_BP_FAT	GO:0045661~regulation of myoblast differentiation	3	0.190114	0.00359984	457705, 473309, 455980	126	10	13588	32.3524	0.98699	0.0939697	5.66583					GO:0045661~regulation of myoblast differentiation	0.00359984
GOTERM_BP_FAT	GO:0048562~embryonic organ morphogenesis	7	0.443599	0.0037118	439976, 427578, 433458, 446356, 481414, 473783, 459594	126	161	13588	4.68875	0.988636	0.0947064	5.83711					GO:0048562~embryonic organ morphogenesis	0.0037118
GOTERM_BP_FAT	GO:0031175~neuron projection development	8	0.506971	0.00400965	457705, 479725, 482124, 425456, 473783, 466582, 431605, 482730	126	218	13588	3.95748	0.992072	0.0998187	6.29137					GO:0031175~neuron projection development	0.00400965
GOTERM_BP_FAT	GO:0045941~positive regulation of transcription	12	0.760456	0.00437261	475169, 452982, 455979, 424097, 427578, 446356, 439346, 455926, 423847, 474045, 433070, 452401	126	475	13588	2.72441	0.994888	0.106187	6.84215					GO:0045941~positive regulation of transcription	0.00437261
GOTERM_BP_FAT	GO:0008285~negative regulation of cell proliferation	8	0.506971	0.00464775	445895, 475169, 433458, 439346, 473783, 446676, 440963, 455980	126	224	13588	3.85147	0.996335	0.110284	7.25765					GO:0008285~negative regulation of cell proliferation	0.00464775
GOTERM_BP_FAT	GO:0031016~pancreas development	4	0.253485	0.00470067	427578, 470308, 448266, 423847	126	37	13588	11.6585	0.996562	0.109324	7.33738					GO:0031016~pancreas development	0.00470067
GOTERM_BP_FAT	GO:0031328~positive regulation of cellular biosynthetic process	13	0.823828	0.00486629	422705, 475169, 452982, 455979, 424097, 427578, 446356, 439346, 455926, 423847, 474045, 433070, 452401	126	552	13588	2.53974	0.997186	0.11083	7.58644					GO:0031328~positive regulation of cellular biosynthetic process	0.00486629
GOTERM_BP_FAT	GO:0045893~positive regulation of transcription, DNA-dependent	11	0.697085	0.00504046	475169, 452982, 455979, 424097, 427578, 446356, 439346, 455926, 423847, 433070, 452401	126	416	13588	2.85157	0.997721	0.112454	7.84768					GO:0045893~positive regulation of transcription, DNA-dependent	0.00504046
GOTERM_BP_FAT	GO:0009891~positive regulation of biosynthetic process	13	0.823828	0.00522264	422705, 475169, 452982, 455979, 424097, 427578, 446356, 439346, 455926, 423847, 474045, 433070, 452401	126	557	13588	2.51694	0.998172	0.11418	8.1202					GO:0009891~positive regulation of biosynthetic process	0.00522264
GOTERM_BP_FAT	GO:0002009~morphogenesis of an epithelium	7	0.443599	0.00526292	450023, 446356, 448266, 480394, 437987, 432170, 431605	126	173	13588	4.36352	0.998259	0.112967	8.18037					GO:0002009~morphogenesis of an epithelium	0.00526292
GOTERM_BP_FAT	GO:0051254~positive regulation of RNA metabolic process	11	0.697085	0.00529695	475169, 452982, 455979, 424097, 427578, 446356, 439346, 455926, 423847, 433070, 452401	126	419	13588	2.83116	0.998329	0.111674	8.23116					GO:0051254~positive regulation of RNA metabolic process	0.00529695
GOTERM_BP_FAT	GO:0010628~positive regulation of gene expression	12	0.760456	0.00534077	475169, 452982, 455979, 424097, 427578, 446356, 439346, 455926, 423847, 474045, 433070, 452401	126	488	13588	2.65183	0.998416	0.110617	8.29651					GO:0010628~positive regulation of gene expression	0.00534077
GOTERM_BP_FAT	GO:0045597~positive regulation of cell differentiation	7	0.443599	0.00556161	457705, 439976, 473309, 441425, 427578, 446676, 455980	126	175	13588	4.31365	0.998787	0.112998	8.62525					GO:0045597~positive regulation of cell differentiation	0.00556161
GOTERM_BP_FAT	GO:0007517~muscle organ development	7	0.443599	0.00571552	475169, 427578, 433458, 446996, 481054, 481414, 433070	126	176	13588	4.28914	0.998993	0.114032	8.85371					GO:0007517~muscle organ development	0.00571552
GOTERM_BP_FAT	GO:0010817~regulation of hormone levels	6	0.380228	0.00654204	433458, 470308, 482124, 469631, 448266, 423847	126	128	13588	5.05506	0.99963	0.127376	10.0714					GO:0010817~regulation of hormone levels	0.00654204
GOTERM_BP_FAT	GO:0016202~regulation of striated muscle tissue development	4	0.253485	0.00671772	457705, 473309, 433458, 455980	126	42	13588	10.2706	0.999701	0.128509	10.3283					GO:0016202~regulation of striated muscle tissue development	0.00671772
GOTERM_BP_FAT	GO:0016477~cell migration	8	0.506971	0.00672494	452174, 451711, 450023, 446356, 425456, 440963, 455019, 462724	126	240	13588	3.59471	0.999704	0.126636	10.3388					GO:0016477~cell migration	0.00672494
GOTERM_BP_FAT	GO:0043010~camera-type eye development	6	0.380228	0.00697645	424097, 433458, 439346, 482124, 448266, 473783	126	130	13588	4.97729	0.999782	0.12906	10.7053					GO:0043010~camera-type eye development	0.00697645
GOTERM_BP_FAT	GO:0048608~reproductive structure development	6	0.380228	0.00697645	424097, 434406, 433458, 482124, 480394, 436222	126	130	13588	4.97729	0.999782	0.12906	10.7053					GO:0048608~reproductive structure development	0.00697645
GOTERM_BP_FAT	GO:0048634~regulation of muscle development	4	0.253485	0.00717368	457705, 473309, 433458, 455980	126	43	13588	10.0317	0.999828	0.130477	10.9917					GO:0048634~regulation of muscle development	0.00717368
GOTERM_BP_FAT	GO:0001568~blood vessel development	8	0.506971	0.0073379	433258, 424097, 450023, 427578, 449915, 448266, 433070, 452401	126	244	13588	3.53578	0.999859	0.131296	11.2295					GO:0001568~blood vessel development	0.0073379
GOTERM_BP_FAT	GO:0045935~positive regulation of nucleobase, nucleoside, nucleotide and nucleic acid metabolic process	12	0.760456	0.00735962	475169, 452982, 455979, 424097, 427578, 446356, 439346, 455926, 423847, 474045, 433070, 452401	126	510	13588	2.53744	0.999863	0.129741	11.2609					GO:0045935~positive regulation of nucleobase, nucleoside, nucleotide and nucleic acid metabolic process	0.00735962
GOTERM_BP_FAT	GO:0060537~muscle tissue development	6	0.380228	0.00840029	427578, 433458, 446996, 481054, 481414, 433070	126	136	13588	4.7577	0.999961	0.14466	12.7537					GO:0060537~muscle tissue development	0.00840029
GOTERM_BP_FAT	GO:0008406~gonad development	5	0.316857	0.00878478	424097, 434406, 433458, 482124, 436222	126	88	13588	6.12734	0.999976	0.148677	13.2992					GO:0008406~gonad development	0.00878478
GOTERM_BP_FAT	GO:0051173~positive regulation of nitrogen compound metabolic process	12	0.760456	0.00917112	475169, 452982, 455979, 424097, 427578, 446356, 439346, 455926, 423847, 474045, 433070, 452401	126	526	13588	2.46026	0.999985	0.152587	13.8442					GO:0051173~positive regulation of nitrogen compound metabolic process	0.00917112
GOTERM_BP_FAT	GO:0014031~mesenchymal cell development	4	0.253485	0.00917844	451711, 450023, 448266, 462724	126	47	13588	9.17798	0.999985	0.150632	13.8544					GO:0014031~mesenchymal cell development	0.00917844
GOTERM_BP_FAT	GO:0048742~regulation of skeletal muscle fiber development	3	0.190114	0.00925967	457705, 473309, 455980	126	16	13588	20.2202	0.999986	0.149837	13.9686					GO:0048742~regulation of skeletal muscle fiber development	0.00925967
GOTERM_BP_FAT	GO:0001829~trophectodermal cell differentiation	3	0.190114	0.00925967	455979, 463480, 446356	126	16	13588	20.2202	0.999986	0.149837	13.9686					GO:0001829~trophectodermal cell differentiation	0.00925967
GOTERM_BP_FAT	GO:0040008~regulation of growth	8	0.506971	0.00942624	430942, 434406, 433458, 469631, 482198, 431605, 455980, 446275	126	256	13588	3.37004	0.999989	0.150324	14.2022					GO:0040008~regulation of growth	0.00942624
GOTERM_BP_FAT	GO:0007423~sensory organ development	8	0.506971	0.00961804	424097, 433458, 439346, 482124, 448266, 481414, 473783, 467169	126	257	13588	3.35693	0.999991	0.151164	14.4705					GO:0007423~sensory organ development	0.00961804
GOTERM_BP_FAT	GO:0048514~blood vessel morphogenesis	7	0.443599	0.00994728	433258, 424097, 450023, 427578, 449915, 433070, 452401	126	198	13588	3.81257	0.999994	0.153947	14.9292					GO:0048514~blood vessel morphogenesis	0.00994728
GOTERM_BP_FAT	GO:0010035~response to inorganic substance	5	0.316857	0.010236	432648, 477309, 480211, 470124, 443409	126	92	13588	5.86094	0.999996	0.156076	15.3295					GO:0010035~response to inorganic substance	0.010236
GOTERM_BP_FAT	GO:0048762~mesenchymal cell differentiation	4	0.253485	0.0102914	451711, 450023, 448266, 462724	126	49	13588	8.80337	0.999996	0.154909	15.4062					GO:0048762~mesenchymal cell differentiation	0.0102914
GOTERM_BP_FAT	GO:0009948~anterior/posterior axis specification	3	0.190114	0.0104316	446356, 440963, 433070	126	17	13588	19.0308	0.999997	0.154935	15.5998					GO:0009948~anterior/posterior axis specification	0.0104316
GOTERM_BP_FAT	GO:0060485~mesenchyme development	4	0.253485	0.0108759	451711, 450023, 448266, 462724	126	50	13588	8.6273	0.999998	0.159065	16.2106					GO:0060485~mesenchyme development	0.0108759
GOTERM_BP_FAT	GO:0003006~reproductive developmental process	8	0.506971	0.0110417	424097, 434406, 433458, 459123, 482124, 480394, 423847, 436222	126	264	13588	3.26792	0.999998	0.159377	16.4375					GO:0003006~reproductive developmental process	0.0110417
GOTERM_BP_FAT	GO:0001655~urogenital system development	6	0.380228	0.0112015	424097, 433458, 479725, 480394, 423847, 436222	126	146	13588	4.43183	0.999999	0.159603	16.6555					GO:0001655~urogenital system development	0.0112015
GOTERM_BP_FAT	GO:0060429~epithelium development	8	0.506971	0.012613	424097, 450023, 446356, 448266, 480394, 437987, 432170, 431605	126	271	13588	3.18351	1	0.17589	18.559					GO:0060429~epithelium development	0.012613
GOTERM_BP_FAT	GO:0001824~blastocyst development	4	0.253485	0.0134038	455979, 463480, 446356, 423847	126	54	13588	7.98824	1	0.183796	19.6076					GO:0001824~blastocyst development	0.0134038
GOTERM_BP_FAT	GO:0048589~developmental growth	5	0.316857	0.0135848	441393, 463480, 482124, 425456, 473783	126	100	13588	5.39206	1	0.183976	19.8458					GO:0048589~developmental growth	0.0135848
GOTERM_BP_FAT	GO:0010604~positive regulation of macromolecule metabolic process	13	0.823828	0.0136784	422705, 475169, 452982, 455979, 424097, 427578, 446356, 439346, 455926, 423847, 474045, 433070, 452401	126	633	13588	2.21475	1	0.183089	19.9688					GO:0010604~positive regulation of macromolecule metabolic process	0.0136784
GOTERM_BP_FAT	GO:0051094~positive regulation of developmental process	7	0.443599	0.0141778	457705, 439976, 473309, 441425, 427578, 446676, 455980	126	214	13588	3.52752	1	0.18709	20.6216					GO:0051094~positive regulation of developmental process	0.0141778
GOTERM_BP_FAT	GO:0048641~regulation of skeletal muscle tissue development	3	0.190114	0.0143142	457705, 473309, 455980	126	20	13588	16.1762	1	0.186698	20.7991					GO:0048641~regulation of skeletal muscle tissue development	0.0143142
GOTERM_BP_FAT	GO:0007292~female gamete generation	4	0.253485	0.0147827	445743, 434406, 482124, 436222	126	56	13588	7.70295	1	0.19019	21.4057					GO:0007292~female gamete generation	0.0147827
GOTERM_BP_FAT	GO:0045137~development of primary sexual characteristics	5	0.316857	0.0154922	424097, 434406, 433458, 482124, 436222	126	104	13588	5.18468	1	0.196347	22.3161					GO:0045137~development of primary sexual characteristics	0.0154922
GOTERM_BP_FAT	GO:0048738~cardiac muscle tissue development	4	0.253485	0.0155012	433458, 446996, 481414, 433070	126	57	13588	7.56781	1	0.194428	22.3276					GO:0048738~cardiac muscle tissue development	0.0155012
GOTERM_BP_FAT	GO:0046545~development of primary female sexual characteristics	4	0.253485	0.0155012	434406, 433458, 482124, 436222	126	57	13588	7.56781	1	0.194428	22.3276					GO:0046545~development of primary female sexual characteristics	0.0155012
GOTERM_BP_FAT	GO:0060284~regulation of cell development	6	0.380228	0.0157165	432648, 457705, 439976, 473309, 431605, 455980	126	159	13588	4.06948	1	0.19486	22.6019					GO:0060284~regulation of cell development	0.0157165
GOTERM_BP_FAT	GO:0051674~localization of cell	8	0.506971	0.0159497	452174, 451711, 450023, 446356, 425456, 440963, 455019, 462724	126	284	13588	3.03778	1	0.195479	22.8979					GO:0051674~localization of cell	0.0159497
GOTERM_BP_FAT	GO:0048870~cell motility	8	0.506971	0.0159497	452174, 451711, 450023, 446356, 425456, 440963, 455019, 462724	126	284	13588	3.03778	1	0.195479	22.8979					GO:0048870~cell motility	0.0159497
GOTERM_BP_FAT	GO:0051153~regulation of striated muscle cell differentiation	3	0.190114	0.0171964	457705, 473309, 455980	126	22	13588	14.7056	1	0.207094	24.4626					GO:0051153~regulation of striated muscle cell differentiation	0.0171964
GOTERM_BP_FAT	GO:0007263~nitric oxide mediated signal transduction	2	0.126743	0.0183146	477309, 470124	126	2	13588	107.841	1	0.216953	25.8408					GO:0007263~nitric oxide mediated signal transduction	0.0183146
GOTERM_BP_FAT	GO:0001755~neural crest cell migration	3	0.190114	0.0187221	451711, 450023, 462724	126	23	13588	14.0663	1	0.219123	26.337					GO:0001755~neural crest cell migration	0.0187221
GOTERM_BP_FAT	GO:0046660~female sex differentiation	4	0.253485	0.0210764	434406, 433458, 482124, 436222	126	64	13588	6.74008	1	0.241017	29.1439					GO:0046660~female sex differentiation	0.0210764
GOTERM_BP_FAT	GO:0060348~bone development	5	0.316857	0.0234588	426363, 436647, 427578, 482198, 455980	126	118	13588	4.56955	1	0.262178	31.882					GO:0060348~bone development	0.0234588
GOTERM_BP_FAT	GO:0009798~axis specification	3	0.190114	0.0253626	446356, 440963, 433070	126	27	13588	11.9824	1	0.277895	33.9983					GO:0009798~axis specification	0.0253626
GOTERM_BP_FAT	GO:0051147~regulation of muscle cell differentiation	3	0.190114	0.0253626	457705, 473309, 455980	126	27	13588	11.9824	1	0.277895	33.9983					GO:0051147~regulation of muscle cell differentiation	0.0253626
GOTERM_BP_FAT	GO:0001831~trophectodermal cellular morphogenesis	2	0.126743	0.0273468	463480, 446356	126	3	13588	71.8942	1	0.293725	36.1383					GO:0001831~trophectodermal cellular morphogenesis	0.0273468
GOTERM_BP_FAT	GO:0010273~detoxification of copper ion	2	0.126743	0.0273468	477309, 470124	126	3	13588	71.8942	1	0.293725	36.1383					GO:0010273~detoxification of copper ion	0.0273468
GOTERM_BP_FAT	GO:0030030~cell projection organization	8	0.506971	0.0279711	457705, 479725, 482124, 425456, 473783, 466582, 431605, 482730	126	319	13588	2.70448	1	0.296815	36.798					GO:0030030~cell projection organization	0.0279711
GOTERM_BP_FAT	GO:0001763~morphogenesis of a branching structure	5	0.316857	0.0282247	450023, 427578, 480394, 433070, 431605	126	125	13588	4.31365	1	0.296543	37.0642					GO:0001763~morphogenesis of a branching structure	0.0282247
GOTERM_BP_FAT	GO:0032526~response to retinoic acid	3	0.190114	0.0289902	455979, 439346, 440963	126	29	13588	11.156	1	0.300772	37.8612					GO:0032526~response to retinoic acid	0.0289902
GOTERM_BP_FAT	GO:0007492~endoderm development	3	0.190114	0.0289902	455979, 446356, 423847	126	29	13588	11.156	1	0.300772	37.8612					GO:0007492~endoderm development	0.0289902
GOTERM_BP_FAT	GO:0014706~striated muscle tissue development	5	0.316857	0.0296847	433458, 446996, 481054, 481414, 433070	126	127	13588	4.24572	1	0.304286	38.5762					GO:0014706~striated muscle tissue development	0.0296847
GOTERM_BP_FAT	GO:0007369~gastrulation	4	0.253485	0.0307064	455979, 446356, 440963, 433070	126	74	13588	5.82926	1	0.310496	39.6139					GO:0007369~gastrulation	0.0307064
GOTERM_BP_FAT	GO:0033189~response to vitamin A	3	0.190114	0.0308771	455979, 439346, 440963	126	30	13588	10.7841	1	0.309415	39.7856					GO:0033189~response to vitamin A	0.0308771
GOTERM_BP_FAT	GO:0016055~Wnt receptor signaling pathway	5	0.316857	0.0319575	447454, 421796, 480211, 480394, 461846	126	130	13588	4.14774	1	0.315907	40.8622					GO:0016055~Wnt receptor signaling pathway	0.0319575
GOTERM_BP_FAT	GO:0007398~ectoderm development	5	0.316857	0.03433	455979, 441393, 439346, 446066, 437987	126	133	13588	4.05418	1	0.332635	43.1632					GO:0007398~ectoderm development	0.03433
GOTERM_BP_FAT	GO:0033273~response to vitamin	3	0.190114	0.0347919	455979, 439346, 440963	126	32	13588	10.1101	1	0.333725	43.6013					GO:0033273~response to vitamin	0.0347919
GOTERM_BP_FAT	GO:0051216~cartilage development	4	0.253485	0.0351044	475169, 439976, 482124, 481414	126	78	13588	5.53032	1	0.333623	43.8959					GO:0051216~cartilage development	0.0351044
GOTERM_BP_FAT	GO:0048609~reproductive process in a multicellular organism	9	0.570342	0.0351112	421796, 445743, 424097, 434406, 433458, 446356, 482124, 480211, 436222	126	409	13588	2.37304	1	0.331144	43.9023					GO:0048609~reproductive process in a multicellular organism	0.0351112
GOTERM_BP_FAT	GO:0032504~multicellular organism reproduction	9	0.570342	0.0351112	421796, 445743, 424097, 434406, 433458, 446356, 482124, 480211, 436222	126	409	13588	2.37304	1	0.331144	43.9023					GO:0032504~multicellular organism reproduction	0.0351112
GOTERM_BP_FAT	GO:0006575~cellular amino acid derivative metabolic process	5	0.316857	0.041147	422118, 466030, 443409, 475165, 452401	126	141	13588	3.82416	1	0.374008	49.3162					GO:0006575~cellular amino acid derivative metabolic process	0.041147
GOTERM_BP_FAT	GO:0010033~response to organic substance	10	0.633714	0.0433624	470316, 432648, 475169, 457705, 436647, 433458, 470308, 480211, 443409, 423847	126	505	13588	2.13547	1	0.387172	51.1774					GO:0010033~response to organic substance	0.0433624
GOTERM_BP_FAT	GO:0060666~dichotomous subdivision of terminal units involved in salivary gland branching	2	0.126743	0.0451645	450023, 431605	126	5	13588	43.1365	1	0.397011	52.6438					GO:0060666~dichotomous subdivision of terminal units involved in salivary gland branching	0.0451645
GOTERM_BP_FAT	GO:0016049~cell growth	3	0.190114	0.0453554	478674, 425456, 440963	126	37	13588	8.74389	1	0.39557	52.7967					GO:0016049~cell growth	0.0453554
GOTERM_BP_FAT	GO:0001890~placenta development	4	0.253485	0.0461184	463480, 446356, 438801, 452401	126	87	13588	4.95822	1	0.398043	53.4032					GO:0001890~placenta development	0.0461184
GOTERM_BP_FAT	GO:0045165~cell fate commitment	5	0.316857	0.046729	455979, 473309, 446996, 446356, 473783	126	147	13588	3.66807	1	0.399444	53.8833					GO:0045165~cell fate commitment	0.046729
GOTERM_BP_FAT	GO:0008284~positive regulation of cell proliferation	7	0.443599	0.0472885	422705, 451711, 427578, 446356, 448266, 473783, 433070	126	284	13588	2.65806	1	0.400481	54.3191					GO:0008284~positive regulation of cell proliferation	0.0472885
GOTERM_BP_FAT	GO:0048477~oogenesis	3	0.190114	0.0498712	445743, 434406, 482124	126	39	13588	8.29548	1	0.414682	56.2813					GO:0048477~oogenesis	0.0498712
GOTERM_BP_FAT	GO:0048565~gut development	3	0.190114	0.0498712	427578, 448266, 462724	126	39	13588	8.29548	1	0.414682	56.2813					GO:0048565~gut development	0.0498712
GOTERM_BP_FAT	GO:0042445~hormone metabolic process	4	0.253485	0.0501267	433458, 482124, 469631, 448266	126	90	13588	4.79295	1	0.413612	56.471					GO:0042445~hormone metabolic process	0.0501267
GOTERM_BP_FAT	GO:0048878~chemical homeostasis	8	0.506971	0.0515586	437415, 445895, 432648, 477309, 468813, 470124, 462724, 452401	126	365	13588	2.36364	1	0.420005	57.5202					GO:0048878~chemical homeostasis	0.0515586
GOTERM_BP_FAT	GO:0051252~regulation of RNA metabolic process	21	1.3308	0.0527259	437415, 475169, 463605, 427578, 446356, 439346, 459123, 455926, 423847, 459594, 438589, 452982, 455979, 439976, 424097, 446066, 463480, 464009, 433070, 476372, 452401	126	1488	13588	1.52195	1	0.424597	58.358					GO:0051252~regulation of RNA metabolic process	0.0527259
GOTERM_BP_FAT	GO:0030334~regulation of cell migration	4	0.253485	0.0528903	478215, 449915, 433070, 431605	126	92	13588	4.68875	1	0.422933	58.4747					GO:0030334~regulation of cell migration	0.0528903
GOTERM_BP_FAT	GO:0046903~secretion	6	0.380228	0.0533393	432648, 470308, 431652, 459247, 432170, 423847	126	221	13588	2.92782	1	0.423034	58.7919					GO:0046903~secretion	0.0533393
GOTERM_BP_FAT	GO:0050801~ion homeostasis	7	0.443599	0.053511	437415, 445895, 432648, 477309, 468813, 470124, 462724	126	293	13588	2.57641	1	0.421451	58.9126					GO:0050801~ion homeostasis	0.053511
GOTERM_BP_FAT	GO:0060600~dichotomous subdivision of an epithelial terminal unit	2	0.126743	0.0539515	450023, 431605	126	6	13588	35.9471	1	0.421514	59.2208					GO:0060600~dichotomous subdivision of an epithelial terminal unit	0.0539515
GOTERM_BP_FAT	GO:0006357~regulation of transcription from RNA polymerase II promoter	11	0.697085	0.0576116	475169, 452982, 455979, 424097, 427578, 446356, 439346, 455926, 423847, 433070, 452401	126	616	13588	1.92574	1	0.440569	61.6989					GO:0006357~regulation of transcription from RNA polymerase II promoter	0.0576116
GOTERM_BP_FAT	GO:0046688~response to copper ion	2	0.126743	0.0626583	477309, 470124	126	7	13588	30.8118	1	0.466496	64.8849					GO:0046688~response to copper ion	0.0626583
GOTERM_BP_FAT	GO:0051241~negative regulation of multicellular organismal process	4	0.253485	0.0646582	433458, 446676, 472259, 446275	126	100	13588	4.31365	1	0.474725	66.0771					GO:0051241~negative regulation of multicellular organismal process	0.0646582
GOTERM_BP_FAT	GO:0019953~sexual reproduction	8	0.506971	0.0655709	421796, 445895, 445743, 424097, 434406, 433458, 482124, 436222	126	386	13588	2.23505	1	0.476937	66.6085					GO:0019953~sexual reproduction	0.0655709
GOTERM_BP_FAT	GO:0001649~osteoblast differentiation	3	0.190114	0.0694135	427578, 482198, 455980	126	47	13588	6.88349	1	0.494403	68.7614					GO:0001649~osteoblast differentiation	0.0694135
GOTERM_BP_FAT	GO:0022602~ovulation cycle process	3	0.190114	0.0694135	434406, 482124, 436222	126	47	13588	6.88349	1	0.494403	68.7614					GO:0022602~ovulation cycle process	0.0694135
GOTERM_BP_FAT	GO:0048771~tissue remodeling	3	0.190114	0.0694135	436647, 450023, 452401	126	47	13588	6.88349	1	0.494403	68.7614					GO:0048771~tissue remodeling	0.0694135
GOTERM_BP_FAT	GO:0042698~ovulation cycle	3	0.190114	0.0720086	434406, 482124, 436222	126	48	13588	6.74008	1	0.50488	70.1409					GO:0042698~ovulation cycle	0.0720086
GOTERM_BP_FAT	GO:0009968~negative regulation of signal transduction	5	0.316857	0.0730378	427578, 473783, 480211, 446676, 433070	126	171	13588	3.15325	1	0.507304	70.6721					GO:0009968~negative regulation of signal transduction	0.0730378
GOTERM_BP_FAT	GO:0007155~cell adhesion	10	0.633714	0.0738856	426363, 445895, 457705, 478215, 473309, 482124, 481414, 426461, 455019, 482730	126	561	13588	1.9223	1	0.508794	71.1029					GO:0007155~cell adhesion	0.0738856
GOTERM_BP_FAT	GO:0001503~ossification	4	0.253485	0.0742066	426363, 427578, 482198, 455980	126	106	13588	4.06948	1	0.507693	71.2644					GO:0001503~ossification	0.0742066
GOTERM_BP_FAT	GO:0022610~biological adhesion	10	0.633714	0.0745278	426363, 445895, 457705, 478215, 473309, 482124, 481414, 426461, 455019, 482730	126	562	13588	1.91888	1	0.506607	71.4253					GO:0022610~biological adhesion	0.0745278
GOTERM_BP_FAT	GO:0051270~regulation of cell motion	4	0.253485	0.075856	478215, 449915, 433070, 431605	126	107	13588	4.03145	1	0.510386	72.0813					GO:0051270~regulation of cell motion	0.075856
GOTERM_BP_FAT	GO:0001822~kidney development	4	0.253485	0.075856	424097, 479725, 423847, 436222	126	107	13588	4.03145	1	0.510386	72.0813					GO:0001822~kidney development	0.075856
GOTERM_BP_FAT	GO:0001894~tissue homeostasis	3	0.190114	0.0772915	436647, 470308, 452401	126	50	13588	6.47048	1	0.514597	72.7745					GO:0001894~tissue homeostasis	0.0772915
GOTERM_BP_FAT	GO:0008016~regulation of heart contraction	3	0.190114	0.0772915	461296, 431605, 452401	126	50	13588	6.47048	1	0.514597	72.7745					GO:0008016~regulation of heart contraction	0.0772915
GOTERM_BP_FAT	GO:0006355~regulation of transcription, DNA-dependent	20	1.26743	0.0775168	475169, 463605, 427578, 446356, 439346, 459123, 455926, 423847, 459594, 438589, 452982, 455979, 439976, 424097, 446066, 463480, 464009, 433070, 476372, 452401	126	1465	13588	1.47224	1	0.513053	72.8818					GO:0006355~regulation of transcription, DNA-dependent	0.0775168
GOTERM_BP_FAT	GO:0008361~regulation of cell size	4	0.253485	0.0775216	478674, 425456, 440963, 431605	126	108	13588	3.99412	1	0.510492	72.8841					GO:0008361~regulation of cell size	0.0775216
GOTERM_BP_FAT	GO:0060347~heart trabecula formation	2	0.126743	0.0798342	433458, 436222	126	9	13588	23.9647	1	0.518669	73.9629					GO:0060347~heart trabecula formation	0.0798342
GOTERM_BP_FAT	GO:0045124~regulation of bone resorption	2	0.126743	0.0798342	437415, 446676	126	9	13588	23.9647	1	0.518669	73.9629					GO:0045124~regulation of bone resorption	0.0798342
GOTERM_BP_FAT	GO:0046850~regulation of bone remodeling	2	0.126743	0.0798342	437415, 446676	126	9	13588	23.9647	1	0.518669	73.9629					GO:0046850~regulation of bone remodeling	0.0798342
GOTERM_BP_FAT	GO:0042074~cell migration involved in gastrulation	2	0.126743	0.0798342	446356, 440963	126	9	13588	23.9647	1	0.518669	73.9629					GO:0042074~cell migration involved in gastrulation	0.0798342
GOTERM_BP_FAT	GO:0040012~regulation of locomotion	4	0.253485	0.0809008	478215, 449915, 433070, 431605	126	110	13588	3.9215	1	0.520984	74.4468					GO:0040012~regulation of locomotion	0.0809008
GOTERM_BP_FAT	GO:0030324~lung development	4	0.253485	0.0826142	433458, 446356, 448266, 452401	126	111	13588	3.88617	1	0.526161	75.2064					GO:0030324~lung development	0.0826142
GOTERM_BP_FAT	GO:0034754~cellular hormone metabolic process	3	0.190114	0.0826927	433458, 482124, 448266	126	52	13588	6.22161	1	0.523977	75.2407					GO:0034754~cellular hormone metabolic process	0.0826927
GOTERM_BP_FAT	GO:0007276~gamete generation	7	0.443599	0.0850687	421796, 445743, 424097, 434406, 433458, 482124, 436222	126	331	13588	2.28063	1	0.531946	76.2578					GO:0007276~gamete generation	0.0850687
GOTERM_BP_FAT	GO:0010038~response to metal ion	3	0.190114	0.0854358	477309, 480211, 470124	126	53	13588	6.10422	1	0.531036	76.4114					GO:0010038~response to metal ion	0.0854358
GOTERM_BP_FAT	GO:0008585~female gonad development	3	0.190114	0.0854358	434406, 482124, 436222	126	53	13588	6.10422	1	0.531036	76.4114					GO:0008585~female gonad development	0.0854358
GOTERM_BP_FAT	GO:0030323~respiratory tube development	4	0.253485	0.0860877	433458, 446356, 448266, 452401	126	113	13588	3.81739	1	0.531367	76.6818					GO:0030323~respiratory tube development	0.0860877
GOTERM_BP_FAT	GO:0042592~homeostatic process	10	0.633714	0.0895359	437415, 445895, 432648, 477309, 436647, 468813, 470308, 470124, 462724, 452401	126	584	13588	1.8466	1	0.543551	78.0647					GO:0042592~homeostatic process	0.0895359
GOTERM_BP_FAT	GO:0055080~cation homeostasis	5	0.316857	0.0898601	437415, 477309, 468813, 470124, 462724	126	184	13588	2.93047	1	0.542431	78.1907					GO:0055080~cation homeostasis	0.0898601
GOTERM_BP_FAT	GO:0010558~negative regulation of macromolecule biosynthetic process	8	0.506971	0.0909855	475169, 455979, 424097, 434406, 446356, 439346, 446676, 464009	126	418	13588	2.06395	1	0.544644	78.6228					GO:0010558~negative regulation of macromolecule biosynthetic process	0.0909855
GOTERM_BP_FAT	GO:0010648~negative regulation of cell communication	5	0.316857	0.0926011	427578, 473783, 480211, 446676, 433070	126	186	13588	2.89896	1	0.548822	79.2291					GO:0010648~negative regulation of cell communication	0.0926011
GOTERM_BP_FAT	GO:0006873~cellular ion homeostasis	6	0.380228	0.093109	437415, 445895, 432648, 477309, 468813, 470124	126	261	13588	2.47911	1	0.548451	79.4163					GO:0006873~cellular ion homeostasis	0.093109
GOTERM_BP_FAT	GO:0010605~negative regulation of macromolecule metabolic process	9	0.570342	0.0949217	475169, 455979, 424097, 434406, 446356, 439346, 446676, 464009, 455980	126	506	13588	1.91813	1	0.553315	80.0718					GO:0010605~negative regulation of macromolecule metabolic process	0.0949217
GOTERM_BP_FAT	GO:0060343~trabecula formation	2	0.126743	0.0966978	433458, 436222	126	11	13588	19.6075	1	0.557934	80.6949					GO:0060343~trabecula formation	0.0966978
