# Supplementary material for: Transcription factor Wilms’ tumor 1 regulates developmental RNAs through 3′ UTR interaction
Source: Genes Dev. 2017 Feb 15;31(4):347–52. doi: 10.1101/gad.291500.116 (PMC5358755; doi:10.1101/gad.291500.116)
Supplement: Supplemental Material [file supp_gad.291500.116_Supplemental_Table_4_RIP_and_FLASH_comparison.xlsx]

## Sheet: summary
number of genes
	protein_coding	lincRNA	miRNA	rRNA	snRNA	snoRNA	misc_RNA
total_E14	2720	34	8	0	0	19	1
total_M15	4503	77	6	0	1	25	3
total_FLASH	3538	19	97	2	11	182	8
intersection_E14_M15	1467	7	0	0	0	9	0
intersection_E14_FLASH	1217	4	1	0	0	16	0
intersection_M15_FLASH	2124	3	3	0	0	20	0
intersection_All	910	1	0	0	0	9	0
number of clusters
	protein-coding	lincRNA	miRNA	rRNA	snRNA	snoRNA	misc_RNA
E14	9308	64	8			19	2
M15	10594	90	6		1	26	3
FLASH	12635	86	102	2	12	216	10

## Sheet: E14 RIP-Seq
protein-coding			lincRNA			miRNA			snoRNA			misc_RNA
Fras1	57		Rian_2	18		AC161366.1	1		CAAA01206539.1.10326.1	1		7SK_132	2
Odz3	55		Malat1	5		AL603664.1	1		SCARNA1	1
Lrp1	51		Gm17504	4		AL935177.1	1		SCARNA16_1	1
Fbn2	49		Gm17480	3		Mir1188	1		SCARNA21_1	1
Myh10	46		Gm16867	2		Mir130b	1		SCARNA6	1
Peg3	44		Gm16896	2		Mir3063	1		SNORA12	1
Col11a1	43		Gm17638	2		Mir3064	1		SNORA27	1
Ltbp1	43		Gm17639	2		Mir5125	1		SNORA35	1
Col12a1	39		2610037D02Rik	1					SNORA4_4	1
Frem2	38		2810008D09Rik	1					SNORA62_2	1
Notch2	38		4931440J10Rik	1					SNORA63_2	1
Ptprs	38		9130020K20Rik	1					SNORA73_13	1
Nisch	34		A930029G22Rik	1					Snora73a	1
Kirrel	33		Bbip1	1					Snord118	1
Gm98	32		D630044L22Rik	1					Snord17	1
Igfbp5	32		Gm12381	1					SNORD36_3	1
Igf2r	31		Gm12911	1					snoU6-77	1
Neo1	31		Gm16682	1					snoU90	1
Ubr4	31		Gm16707	1					snoU97	1
Birc6	30		Gm16853	1
Cdon	30		Gm16898	1
Pxdn	30		Gm16978	1
Grb10	29		Gm16983	1
Edem3	28		Gm17282	1
Robo1	28		Gm17294	1
Sema3c	28		Gm17369	1
Lama5	27		Gm17419	1
Odz4	27		Gm17559	1
Plxnb2	27		Gm17561	1
Sulf1	27		Gm17569	1
Unc5b	27		Gm17593	1
Atp2b1	26		Gm17659	1
Fam38a	26		Gm9793	1
Son	26		RP23-342N19.2.1	1
Slc38a1	25
Slc7a1	25
Tead1_1	25
Pcdhga8	24
Sfrp1	24
Ankrd11	23
Arid1a	23
Gpc6	23
Lrp6	23
Slc1a3	23
Tmtc4	23
Col4a1	22
Cpd	22
Dcbld2	22
Flnc	22
Scube3	22
Col4a2	21
Gpr125	21
Prrc2a	21
Zfhx3	21
Dhcr24	20
Igdcc3	20
Mlec	20
Ndst1	20
Agrn	19
Dgcr2	19
Lama1	19
Plxnb1	19
Tm9sf3	19
Cachd1	18
Efnb2	18
Fads1	18
Igf1r	18
Kpnb1	18
Ogt	18
Pdzd8	18
Srebf2	18
Tnfrsf19	18
Atrx	17
Col4a5	17
Crim1	17
Lphn1	17
Meis2	17
Mest	17
Pcnxl3	17
Setd5	17
Tsc22d1	17
Ttyh3	17
Cdh2	16
Col2a1	16
Epha7	16
Ext1	16
Glg1	16
Golm1	16
Megf8	16
Parm1	16
Ptk7	16
Ptprg	16
Trrap	16
Adam10	15
Col3a1	15
D730040F13Rik	15
Ddr1	15
Fgfr1_1	15
Itga3	15
Nktr	15
Pdgfc	15
Rai1	15
Sema6a	15
Shroom3	15
Wls	15
Zfp462	15
4933426M11Rik	14
Atrnl1	14
Clcn5	14
Fgfr2	14
Hs6st2	14
Huwe1	14
Igf2bp1	14
Igfbp3	14
Ncor1	14
Prrc2b	14
Ptprk	14
Uggt1	14
Utrn	14
Abl1_1	13
Bmpr1a	13
Crb2	13
Dhx9	13
Dock4	13
Eif3a	13
Fads2	13
Faf2	13
Gcn1l1	13
Hmgcr	13
Impad1	13
Itgav	13
Large	13
Nfe2l1	13
Nsd1	13
Sfpq	13
Sort1	13
Tgfbr1	13
Usp34	13
Zcchc11	13
App	12
Cdh3	12
Ece1	12
Ephb2	12
Ephb4	12
Foxp4	12
Fstl1	12
Gnas	12
Gpr98	12
Hnrnpu	12
Mllt4	12
Mmp2	12
Plec	12
Plod2	12
Podxl	12
Ptch1	12
Rere	12
Serpine2	12
Sfrs18	12
Slc6a6	12
Slit2	12
Stt3b	12
Ano6	11
Axl	11
Cad	11
Cdh6	11
Celsr1	11
Col1a1	11
Ddb1	11
Dlk1	11
Ext2	11
F2r	11
Fat4	11
Flna	11
Gli3	11
Igfbp4	11
Igsf9	11
Kdm5b	11
Lrp2	11
Mbtps1	11
Mga	11
Mib1	11
Pbx1	11
Pcyox1	11
Plxdc2	11
Pum2	11
Rbm26	11
Rtn3	11
Serinc1	11
Soat1	11
Tcf20	11
Tmeff1	11
Zfp516	11
9530068E07Rik	10
Acin1	10
AI848100	10
Bptf	10
Cadm1	10
Cntfr	10
Cpsf6	10
Ddx17	10
Dync1h1	10
F11r	10
Fbn1	10
Gns	10
Hspg2	10
Ldlr	10
Lgr4	10
Lifr	10
Lman2	10
Meis1	10
Mpdz	10
Mprip	10
Nipbl	10
Notch1	10
Pom121	10
Prrc2c	10
Sgpl1	10
Slc12a7	10
Tmem108	10
Tmem2	10
Trim28	10
Twsg1	10
Xpo1	10
Acsl3	9
Aff4	9
Amfr	9
AU040320	9
Cd164	9
Chd4	9
Chd7	9
Ckap4	9
Cltc	9
Col1a2	9
Cpe	9
Crebbp	9
Eif4g3	9
Eprs	9
Erp29	9
Ganab	9
Hdlbp	9
Hyou1	9
Itm2a	9
Itm2c	9
Lamb1	9
Limk2	9
Lman1	9
Loxl2	9
Lphn2	9
Maged1	9
Man2a1	9
Mdn1	9
Mll3	9
Morc2a	9
Pigt	9
Ppp1r9a	9
Ptpn13	9
Ptprf	9
Rcn2	9
Rnf145	9
Sc4mol	9
Sf3b1	9
Sppl3	9
Sqle	9
Sun1	9
Tmem132a	9
Tnks2	9
Vps13b	9
Wdfy3	9
Wnk1_1	9
Wsb1	9
Zfp532	9
Agpat6	8
C230096C10Rik	8
Calcr	8
Ccnd2	8
Chsy1	8
Clstn1	8
Copg2	8
Cxadr	8
D630045J12Rik	8
Ergic1	8
Etl4	8
Galnt2	8
Gm20388	8
Golim4	8
Gpc1	8
Gtf3c1	8
H13	8
Ivns1abp	8
Lass6	8
Lrp5	8
Manea	8
2006-03-01	8
Nbea	8
Ncor2	8
Nomo1	8
Numa1	8
Nxf1	8
Obsl1	8
Pgrmc1	8
Phip	8
Plxna1	8
Prpf8	8
Ptgfrn	8
Pvrl2	8
Rcn1	8
Sec61a1	8
Sec63	8
Sipa1l1	8
Smarcc1	8
Smg1	8
Snd1	8
Surf4	8
Tspan3	8
Vangl2	8
Vegfa	8
Zdhhc20	8
4932438A13Rik	7
Acvr2a	7
Asph	7
Atp2c1	7
B4galt5	7
Boc	7
Casd1	7
Cbx5	7
Cgnl1	7
Colec12	7
Cyp51	7
D19Wsu162e	7
Dbn1	7
Dync2h1	7
Efnb1	7
Eif4g2	7
Elovl5	7
Epha3	7
Erlin2	7
Il6st	7
Lamp2	7
Leng8	7
Lphn3	7
Lrrc8a	7
Luc7l3	7
Magt1	7
Mpzl1	7
Mycbp2	7
Ncstn	7
Nfib	7
Nup210	7
Pbrm1	7
Pcm1	7
Ppt1	7
Prpf4b	7
Prr12	7
Prtg	7
Rcn3	7
Rptor	7
Rrbp1	7
Slc20a2	7
Slc38a4	7
Slc39a10	7
Srsf11	7
Tcerg1	7
Tcf25	7
Timp3	7
Tmem131	7
Tmx4	7
Trim24	7
Trpm7	7
Trps1	7
Ubr2	7
Upk3b	7
Usp9x	7
Wt1	7
Zfp423	7
2610507B11Rik	6
Acvr2b	6
Adam17	6
AF085738	6
Anapc5	6
Arid1b	6
Atad1	6
Atp5a1	6
Bace1	6
Baz1b	6
Brwd1	6
Cald1	6
Cdk4	6
Col18a1	6
Cubn	6
Dse	6
Ecm1	6
Fkbp10	6
Flrt3_1	6
Gars	6
Gas1	6
Glt25d1	6
Gpc3	6
Hnrnph1	6
Hnrnpm	6
Il17rd	6
Jmjd8	6
Ktn1	6
Lgmn	6
Lrpap1	6
Mmp11	6
Mtap4_1	6
Nckap1	6
Nedd4	6
Nf1	6
ORF61	6
Phldb2	6
Pltp	6
Por	6
Ptbp2	6
Ptn	6
Ptpn23	6
Pvrl1	6
Rai14	6
Sema3a	6
Slc16a1	6
Slc38a10	6
Slc39a6	6
Slc4a4	6
Sorl1	6
Spag9	6
Spna2	6
Srgap2	6
Ssr1	6
Ssr3	6
St3gal2	6
Tmem123	6
Tmem164	6
Tmem48	6
Tmx3	6
Topbp1	6
Trip12	6
Tusc3	6
Txndc5	6
Txnrd1	6
Vars	6
Zfp407	6
Abl2	5
Adam9	5
Adcy6	5
Ahctf1	5
Amotl2	5
Ano10	5
Aplp1	5
Arglu1	5
Asah1	5
Aspm	5
Atxn2	5
Bmpr2	5
Caprin1	5
Ccdc80	5
Crispld2	5
Csnk1a1	5
Dach1	5
Dag1	5
Ddost	5
Ddx39b	5
Dhcr7	5
Dlst	5
Eif4b	5
Ergic2	5
Fam120a	5
Farp1	5
Fat3	5
Fkbp9	5
Fnbp4	5
Gaa	5
Gins2	5
Glce	5
Gnai2	5
Gprc5c	5
Gse1	5
Iars	5
Ifnar1	5
Itga5	5
Lbr	5
Lpcat1	5
Lrig2	5
Lrrn4	5
Lsr	5
Man1a2	5
Man1b1	5
Mdk	5
Mta1	5
Ncam1	5
Nfat5	5
Ociad1	5
P4ha1	5
Palld	5
Pcnx	5
Perp	5
Phrf1	5
Pigk	5
Pnn	5
Pomt2	5
Prkcsh	5
Prom1	5
Rabggtb	5
Rbm12	5
Rbm39	5
Rbpms	5
Rnf44	5
Rpn2	5
Scd2	5
Scpep1	5
Sdc1	5
Serpinf1	5
Slc1a4	5
Specc1l	5
Spg7	5
Srebf1	5
Srrm2	5
Stra6	5
Taok1	5
Tgfbr3	5
Thoc2	5
Thsd4_1	5
Tkt	5
Tm9sf4	5
Tmem165	5
Tmem209	5
Tmem33	5
Tmem43	5
Tnfrsf10b	5
Tram1	5
Tspan9	5
Ube4b	5
Ubp1	5
Uhrf1bp1	5
Utp20	5
Vasn	5
Vim	5
Xpo7	5
Yif1b	5
Zfr	5
2410002F23Rik	4
2510006D16Rik	4
2810055G20Rik_2	4
2810403A07Rik	4
5830418K08Rik	4
Abhd2	4
Acly	4
Agpat5	4
Akap13	4
Akr1a1	4
Akt1	4
Anapc1	4
Ankle2	4
Ap1g1	4
Arhgef17	4
Arl4c	4
AW555464	4
Bcat1	4
Bmp1	4
C330019G07Rik	4
Cabin1	4
Calu	4
Carm1	4
Ccdc47	4
Cdh11	4
Cdk5rap2	4
Cep170	4
Clic1	4
Clptm1	4
Clu	4
Cnbp	4
Col4a6	4
Ctbp2	4
Ctnna1	4
D5Ertd579e	4
Dab2_1	4
Dad1	4
Ddx5	4
Dhx15	4
Dlg1	4
Dnajc13	4
Dock7	4
Eif2c2	4
Fam13b	4
Fat1	4
Fndc3a	4
Furin	4
Fzd2	4
Gak	4
Galnt1	4
Gnb1	4
Gnb2	4
Gria3	4
Gtf2i	4
Hexa	4
Hif1a	4
Hnrnpa2b1	4
Hs6st1	4
Hspa4	4
Htt	4
Igf2	4
Igsf9b	4
Immt	4
Itfg1	4
Itpr1	4
Jagn1	4
Kdelr1	4
Kdm5a	4
Khdrbs1	4
Lmbrd2	4
Lmnb1	4
Lnpep	4
Macf1	4
Magi1	4
Man2a2	4
Mdm2	4
Mfge8	4
Myo9b	4
Nasp	4
Nop56	4
Npc1	4
Npepps	4
Nucb1	4
Pds5b	4
Phldb1	4
Pkd1	4
Pkd2	4
Plat	4
Pofut1	4
Ppip5k2	4
Prss23	4
Ptpn14	4
Ptpra	4
Raly	4
Ror1	4
Scaf11	4
Scap	4
Sec62	4
2011-09-01	4
Sf1	4
Slc15a4	4
Slc1a5	4
Slc22a23	4
Slc38a2	4
Slc39a7	4
Slc4a7	4
Smo	4
Snrnp70	4
St3gal6	4
Sulf2	4
Sumf2	4
Tagln	4
Tcn2	4
Tead2	4
Tecr	4
Tm9sf2	4
Tmed9	4
Tmem111	4
Tmem47	4
Tmem66	4
Tmem9	4
Tmem98	4
Tmtc2	4
Top2a	4
Tpm1	4
Trim44	4
Trim71	4
Tspan6	4
Uba1	4
Whsc1	4
Wnt6	4
Yars_1	4
Ywhab	4
Zcchc14	4
Zdhhc5	4
Zdhhc7	4
Zfp827	4
Zmpste24	4
0610007C21Rik	3
1110008F13Rik	3
1190002N15Rik	3
2010106G01Rik	3
2410003K15Rik	3
9830001H06Rik	3
Acsl4	3
Acvr1	3
Adamts1	3
Adipor2	3
Afap1	3
Aff3	3
AI480653	3
Ambra1	3
Arl6ip5	3
Arpc1a	3
Ascc3	3
Atad5	3
Atn1	3
Atp13a3	3
Atp9b	3
Atxn2l	3
Baz2b	3
Bcam	3
Bmp7	3
Brd3	3
Btbd9	3
Casc4	3
Cblb	3
Cbx1	3
Cbx7	3
Ccnd3	3
Ccng1	3
Ccnt2	3
Cct4	3
Chd2	3
Chd8	3
Clasp1	3
Clic4	3
Clpb	3
Cnih	3
Col23a1	3
Csnk1e	3
Ctnnb1	3
Ctsb	3
Ctsz	3
Ctu2	3
D930015E06Rik	3
Dap3	3
Dcakd	3
Dnajb11	3
Dst	3
Eftud2	3
Eif3f	3
Eif4g1	3
Eif4h	3
Erbb2	3
Evc2	3
Fam134c	3
Fam169a	3
Fam171a1	3
Fam73a	3
Fbln1	3
Fbxl19	3
Flrt2	3
Frmd4b	3
Fscn1	3
Fzd6	3
Galnt7	3
Ghr	3
Gls	3
Gm10644	3
Gmps	3
Gpr107	3
Grlf1	3
Gtf3c2	3
H2afy	3
Hk2	3
Hmga2	3
Hnrnpab	3
Igdcc4	3
Jam3	3
Kdelc1	3
Kdelr2	3
Kdsr	3
Lamc1	3
Lars	3
Lass5	3
Ldb1	3
Ltn1	3
Magi3	3
Man2b1	3
Mapk6	3
Mapkapk2	3
Mast4	3
Megf6	3
Mesdc2	3
Mgat5	3
Mms19	3
Mms22l	3
Nbeal1	3
Ncln	3
Ndufa13	3
Nptn	3
Nudcd3	3
Nup155	3
Nup214	3
Pcdh7	3
Pck2	3
Pcmt1	3
Pde3b	3
Peg10	3
Pgrmc2	3
Phf17	3
Polr2m	3
Ppic	3
Ppp6r1	3
Ppp6r3	3
Prkrir	3
Psmd1	3
Ptprd_1	3
Rab11fip3	3
Rab14	3
Ralgapb	3
Rdh10	3
Rhobtb3	3
Rnf128	3
Rnf130	3
Rnf139	3
Rnf149	3
Rtn4	3
S100pbp	3
Sar1a	3
Sc5d	3
Scaf4	3
Sdf2	3
Sdha	3
Sec24b	3
Sema3f	3
Serinc3	3
Serpinh1	3
Setd2	3
Sf3b3	3
Sh3pxd2a	3
Sigmar1	3
Skiv2l	3
Slc20a1	3
Slc3a2	3
Slc44a1	3
Smad2	3
Smc1a	3
Smg7	3
Srek1	3
Srrm1	3
Srsf1	3
Ssr2	3
St7l	3
Stt3a	3
Sun2	3
Tgfb2	3
Tgfbi	3
Timp2	3
Tjp1	3
Tle3	3
Tmbim6	3
Tmed7	3
Tmem106b	3
Tmem184b	3
Tmem50a	3
Tmem59	3
Top2b	3
Tor2a	3
Tshz1	3
Tspan13	3
Tulp4	3
Txndc12	3
Ubap2	3
Ube4a	3
Ubr3	3
Ubxn7	3
Usp37	3
Usp7	3
Wac	3
Zfp503	3
Zfpm1	3
Zkscan17	3
Zmiz1	3
2310067B10Rik	2
2700049A03Rik	2
4930422G04Rik	2
Aaas	2
Aars	2
Abcc5	2
Acat3	2
Actn4	2
Ado	2
Adpgk	2
Adprh	2
Adss	2
Aebp1	2
Agxt2l2	2
Ahnak	2
Akap8l	2
Alkbh5	2
Anapc2	2
Ankfy1	2
Ano1	2
Aplp2	2
Arcn1	2
Arfgef1	2
Arhgef2	2
Arl6ip1	2
Asb7	2
Ate1	2
Atf2	2
Atp11a	2
Atp11b	2
Atp11c	2
Atp1a1	2
Atp1b3	2
Atp5c1	2
Auts2	2
B4galnt4	2
Baiap2	2
Basp1	2
Baz2a	2
BC027231	2
BC067074	2
Bcap31	2
Bmper	2
Cand1	2
Cant1	2
Cars	2
Cask	2
Ccnl2	2
Ccpg1	2
Cct2	2
Cct6a	2
Cct8	2
Ccz1	2
Cd24a	2
Cd47_1	2
Cd81	2
Cdca8	2
Cdk12	2
Cdkal1	2
Cdkn1a	2
Cdyl	2
Chaf1a	2
Chkb	2
Chmp4b	2
Chtf8	2
Cic	2
Cisd1	2
Clcn7	2
Clip1	2
Cln8	2
Clptm1l	2
Cnot6	2
Comt	2
Copa	2
Cops3	2
Creb3l2	2
Ctps	2
Cxcr7	2
Cyp1b1	2
Cyr61	2
D15Ertd621e	2
Dach2	2
Dcaf8	2
Dctn2	2
Ddb2	2
Ddx6	2
Dhx16	2
Diap3	2
Dip2b	2
Dlc1	2
Dnajc14	2
Dnajc16	2
Dnmt3a	2
Dos	2
Dpy19l4	2
Drosha	2
Dtx3	2
Ebf4	2
Eda2r	2
Eef1a1	2
Efemp1	2
Efna2	2
Eif5b	2
Elovl1	2
Emg1	2
Emilin1	2
Eml4	2
Entpd4	2
Erbb2ip	2
Erc1	2
Ercc4	2
Ermp1	2
Ern1	2
Ewsr1	2
Exd2	2
Exoc4	2
Faf1	2
Fam40a	2
Fam53c	2
Fbxl20	2
Fbxw11	2
Fer	2
Fip1l1	2
Fkbp1a	2
Fkbp4	2
Flt1	2
Fth1	2
Fubp1	2
Fuca2	2
Fyn	2
Fzd3	2
G3bp2	2
Galns	2
Gatad2a	2
Gcfc1	2
Gdi2	2
Ghitm	2
Gjc1	2
Glud1	2
Gm7964	2
Golga3	2
Golga4	2
Golgb1_1	2
Gramd4	2
Grk6	2
Gspt1	2
Gtf2h3	2
Gyltl1b	2
H2afx	2
H3f3b	2
Hat1	2
Herpud2	2
Hint1	2
Hmgxb3	2
Hmgxb4	2
Hnrnpd	2
Hnrnpl	2
Hnrnpul2	2
Hsd17b7	2
Hsf1	2
Hsp90ab1	2
Hspa9	2
Inadl	2
Isoc1	2
Itgb1	2
Itprip	2
Itsn1	2
Jmjd1c_1	2
Jub	2
Kctd15	2
Kctd20	2
Kdm4c	2
Kif1b	2
Kif20a	2
Krt18	2
Lamc2	2
Laptm4a	2
Laptm4b	2
Lass2	2
Lclat1	2
Ldha	2
Leprotl1	2
Lmnb2	2
Lmtk2	2
Lmx1b	2
Lpin2	2
Lrp12	2
Lrrc42	2
Lyst	2
Man1a	2
Map3k12	2
Map3k4_1	2
Matr3	2
Mau2	2
Mbd5	2
Mbnl1	2
Mbtps2	2
Mcm3	2
Mcm6	2
Mcm7	2
Mdh1	2
Med14	2
Mettl3	2
Mgat4b	2
Micall1	2
Mll2	2
Mmp16	2
Mpdu1	2
Mtdh	2
Mthfd1l	2
Mtor	2
Mtus1	2
N4bp1	2
Naa15	2
Nbas	2
Ncl	2
Net1	2
Nfxl1	2
Npc2	2
Npdc1	2
Npnt	2
Nsmce4a	2
Nucks1	2
Numb	2
Nup160	2
Nup188	2
Nvl	2
Olfm1	2
Os9	2
P4hb	2
Panx1	2
Pawr	2
Pcolce	2
Pcsk6	2
Pcyox1l	2
Pdia4	2
Pdzd7	2
Phf14	2
Phlda3	2
Phlpp1	2
Pigs	2
Pigu	2
Pkdcc	2
Plbd2	2
Plcg1	2
Plekhh2	2
Pmp22	2
Polr1a	2
Polr3a	2
Ppp2r2b	2
Ppp2r5e	2
Prrc1	2
Psap	2
Psmb4	2
Psmc3	2
Psmd12	2
Psmg2	2
Pspc1	2
Qk_2	2
Rapgef6	2
Rbm15b_1	2
Rbms3	2
Reep5	2
Rgl2	2
Rhoq	2
Rictor	2
Rnf10	2
Rnf121	2
Rpn1	2
Rspo3	2
Ryr2	2
Samd8	2
Sars	2
Sbf1	2
Sbk1	2
Sdk2	2
Sec24c	2
Sec61a2	2
Sema3b	2
Senp2	2
Sephs1	2
2008-09-01	2
Serping1	2
Sesn3	2
Sf3b2	2
Sidt2	2
Slc16a3	2
Slc19a2	2
Slc25a36	2
Slc25a39	2
Slc35b1	2
Slc4a8	2
Slc7a5	2
Smarcad1	2
Smc5	2
Smoc2	2
Smtn	2
Smyd5	2
Snx17	2
Sox4_1	2
Sparc	2
Spata5	2
Spcs2	2
Spg11	2
Spint2	2
Srprb	2
Ssb	2
Ssr4	2
Stam	2
Stim1	2
Stxbp5	2
Sympk	2
Syncrip	2
Syvn1	2
Tacc3	2
Taf15	2
Tbc1d9b	2
Tbl1x	2
Tcf12	2
Tcf7l2	2
Tcp1	2
Thbs1	2
Tjp2	2
Tle4	2
Tm7sf3	2
Tmbim4	2
Tmco1	2
Tmed5	2
Tmem14c	2
Tmem161a	2
Tmem176b	2
Tmem30a	2
Tmem39a	2
Tmem5	2
Tmpo	2
Tmtc3	2
Tmx1	2
Tnrc18	2
Tob1	2
Tpp2	2
Trem1	2
Tsc22d4	2
Tubg1	2
Tubgcp6	2
Ube2b	2
Ube2k	2
Uck2_1	2
Uggt2	2
Uqcrq	2
Uso1	2
Usp10	2
Usp4	2
Utp14b	2
Vprbp	2
Wdr43	2
Whsc2	2
Wnt4	2
Xpo5	2
Xpo6	2
Yes1	2
Yme1l1	2
Zbed3	2
Zbtb10	2
Zdhhc18	2
Zfhx4	2
Zfp236	2
Zfp281	2
Zfp292	2
Zfp652	2
Zfp689	2
Zfp740	2
Zfp800	2
Zfyve1	2
Zmat3	2
Zmym2	2
Zufsp	2
Zyx	2
0610007P14Rik	1
0610009O20Rik	1
0610011F06Rik	1
0610031J06Rik	1
1110004F10Rik	1
1110018J18Rik	1
1110059E24Rik	1
1200016B10Rik	1
1300010F03Rik	1
1300018J18Rik	1
1500012F01Rik	1
1500032L24Rik	1
1600029D21Rik	1
1700008I05Rik	1
1700020O03Rik	1
1700021K19Rik	1
1700025G04Rik	1
1700088E04Rik	1
1700101E01Rik	1
2210012G02Rik	1
2410131K14Rik	1
2510012J08Rik	1
2610305D13Rik	1
2810002N01Rik	1
2810004N23Rik	1
2810055G20Rik_1	1
2810453I06Rik_2	1
2900010M23Rik	1
2900011O08Rik	1
3200002M19Rik	1
4632404H12Rik	1
4732418C07Rik	1
4930432K21Rik	1
4930447C04Rik	1
4930503E14Rik	1
4930518I15Rik	1
4931406P16Rik	1
4931431F19Rik	1
5730469M10Rik	1
5730596B20Rik	1
5830462I19Rik	1
6430527G18Rik	1
6530401N04Rik	1
9430015G10Rik	1
a	1
A130022J15Rik	1
Abca3	1
Abca5	1
Abcb8	1
Abcc1	1
Abcc10	1
Abcc3	1
Abcg2	1
Abhd11	1
Abi2	1
AC188461.4.1	1
Acaca	1
Acad10	1
Acads	1
Acadsb	1
Acrbp	1
Acsl1	1
Acsl6	1
Actg1	1
Actl6a	1
Actn1	1
Actr1b	1
Adam22	1
Adamts12	1
Adamts20	1
Adcy2	1
Adcy7	1
Adcy8	1
Adcy9	1
Adipor1	1
Adnp	1
Adrb1	1
Adrb3	1
Aebp2	1
Aen	1
Afg3l1	1
Agpat3	1
Agpat4	1
Ahnak2	1
Ahsa1	1
AI314180	1
Aifm1	1
Akap2	1
Akap5	1
Akap7	1
Akap8	1
Akt3	1
Aldoa	1
Alg11	1
Alg9	1
Alkbh8	1
Alms1	1
Als2	1
Alyref	1
Angel1	1
Angpt1	1
Ank2	1
Antxr1	1
Antxr2	1
Antxrl	1
Anxa1	1
Anxa9	1
Ap1m1	1
Ap3b1	1
Ap3m1	1
Ap4s1	1
Appbp2	1
Appl1	1
Arf3	1
Arf4	1
Arfgef2	1
Arfip2	1
Arhgap12	1
Arhgap21	1
Arhgap28	1
Arhgef1	1
Arhgef10l	1
Arhgef19	1
Arid4b	1
Arid5b	1
Arih2	1
Arl3	1
Arl6ip6	1
Armcx4	1
Arvcf	1
Asap1	1
Ascc2	1
Asxl1	1
Atad2	1
Atf6	1
Atf6b	1
Atf7ip_1	1
Atg16l1	1
Atg2b	1
Atg9a	1
Atic	1
Atl3	1
Atp10a	1
Atp13a1	1
Atp5d	1
Atp5e	1
Atp5g3	1
Atp5j	1
Atp6ap2	1
Atp6v0a1	1
Atp6v0a2	1
Atp7a	1
Atp8a2	1
Axin1	1
B2m	1
B3galnt2	1
B3gat3	1
B430305J03Rik	1
B4galnt2	1
B530045E10Rik	1
Bag6	1
Bai3	1
Banp	1
BC030307	1
BC031781	1
BC046331	1
BC057022	1
BC068281	1
Bcar1	1
Bccip	1
Bche	1
Bcl2l1	1
Bcl2l13	1
Bcl7a	1
Bclaf1	1
Bend4	1
Bet1	1
Bex2	1
Blmh	1
Bmf	1
Brca1	1
Brcc3	1
Brd1	1
Brd8	1
Bre	1
Brms1l	1
Brpf3	1
Btrc	1
Bub1b	1
Bzw2	1
C030046I01Rik	1
C1qbp	1
C2	1
C2cd2	1
C2cd3	1
C330021F23Rik	1
C77080	1
Cacna1g	1
Cacna1i	1
Calm1	1
Calr	1
Camsap2	1
Capza2	1
Car12	1
Car13	1
Ccbe1	1
Ccdc106	1
Ccdc110	1
Ccdc120	1
Ccdc125	1
Ccdc14	1
Ccdc157	1
Ccdc21	1
Ccdc22	1
Ccdc24	1
Ccdc88a	1
Ccdc97	1
Ccnf	1
Ccng2	1
Ccny	1
Cct3	1
Cct5	1
Cct7	1
Cd151	1
Cd163	1
Cd209d	1
Cd276	1
Cd46	1
Cd83	1
Cdc23	1
Cdc34-ps	1
Cdc37	1
Cdc42bpa	1
Cdc42bpb	1
Cdc42bpg	1
Cdc42ep1	1
Cdc42se2	1
Cdca2	1
Cdcp1	1
Cdipt	1
Cdk13	1
Cdk17	1
Cdk7	1
Cdk9	1
Cdt1	1
Celf2	1
Cenpe	1
Cenpt	1
Cep120	1
Cfdp1	1
Cfl1	1
Cfl2	1
Cflar	1
Cfp	1
Cgrrf1	1
Chchd3	1
Chd3	1
Chek1	1
Cherp	1
Chi3l4	1
Chrm4	1
Chrna3	1
Chrna4	1
Chst11	1
Chst15	1
Cks1b	1
Clasp2	1
Clasrp	1
Clcc1	1
Clcn3	1
Cldn25	1
Cldn4	1
Cldn6	1
Clip4	1
Clk4	1
Cln5	1
Clrn3	1
Cmtm3	1
Cnksr2	1
Cnn2	1
Cnn3	1
Cnot1	1
Cnot10	1
Cnot2	1
Cnot8	1
Cnpy3	1
Cnpy4	1
Cntrob	1
Cobra1	1
Cog5	1
Cog7	1
Col14a1	1
Col5a1	1
Col9a2	1
Comtd1	1
Copb1	1
Cops6	1
Coq9	1
Coro1b	1
Coro1c	1
Cotl1	1
Cox19	1
Cox8a	1
Cpne1	1
Cpne3	1
Cpox	1
Cps1	1
Cpsf7	1
Cpt1c	1
Cpt2	1
Cpxm2	1
Cpz	1
Crabp1	1
Crabp2	1
Creb3	1
Crebzf	1
Crem	1
Crocc	1
Crot	1
Crtc3	1
Csda	1
Csnk1d	1
Cspp1	1
Csrnp2	1
Cstf2	1
Ctage5	1
Ctgf	1
Ctsl	1
Cttn	1
Cul2	1
Cux1	1
Cux2_1	1
Cwc27	1
Cxcl15	1
Cxcl9	1
Cxcr4	1
Cyb5r3	1
Cyp4f17	1
D0H4S114	1
D14Abb1e	1
D17Wsu92e	1
D4Wsu53e	1
D6Wsu116e	1
D8Ertd738e	1
Daam2	1
Dab1	1
Dab2ip	1
Dcaf12	1
Dck	1
Dctn1	1
Ddah2	1
Ddx21	1
Ddx4	1
Ddx46	1
Depdc5	1
Dgkz	1
Dhrs7	1
Dhrs7b	1
Dhx29	1
Dhx30	1
Dhx37	1
Dhx40	1
Dhx57	1
Diap2	1
Dicer1	1
Dido1	1
Dlgap4	1
Dll1	1
Dmbt1	1
Dmwd	1
Dmxl1	1
Dnahc10	1
Dnajc10	1
Dnajc11	1
Dnajc24	1
Dnajc9	1
Dnase1	1
Dnm2	1
Dnpep	1
Dock9	1
Dot1l	1
Dpm1	1
Dpp8	1
Dpysl3	1
Dsg2	1
Dtnb	1
Dtymk	1
Dusp9	1
Dvl2	1
Dym	1
Dync1li1	1
Dyrk1a	1
Dzip1	1
E2f5	1
Ebpl	1
Echdc2	1
Ecsit	1
Ednra	1
Ednrb	1
Eef1b2	1
Eefsec	1
Efemp2	1
Efs	1
Ehmt1	1
Eif2a	1
Eif3d	1
Eif3h	1
Eif3i	1
Eif3k	1
Eif3l	1
Eif4a2	1
Eif4ebp2	1
Eif5	1
Eif5a	1
Elk4	1
Elovl6	1
Emb	1
Eml3	1
Emp1	1
Enpp5	1
Ep300	1
Ep400	1
Epb4.1l4a	1
Epb4.1l5	1
Epha1	1
Ephx1	1
Epn1	1
Ept1	1
Erap1	1
Erc2	1
Ercc6	1
Erlin1	1
Ero1l	1
Esrra	1
Esyt1	1
Etf1	1
Ets1	1
Etv3	1
Evl	1
Exoc6b	1
Exosc10	1
Exosc5	1
Exosc7	1
Exosc9	1
Extl2	1
Extl3	1
Ezh2	1
Ezr	1
Fads3	1
Fahd1	1
Fam108c	1
Fam114a2	1
Fam116b	1
Fam126a	1
Fam149b	1
Fam160a2	1
Fam168a	1
Fam172a	1
Fam173b	1
Fam178a	1
Fam184a	1
Fam18b	1
Fam190a	1
Fam198b	1
Fam20b	1
Fam45a	1
Fam49b	1
Fam57a	1
Fam71e1	1
Fam76a	1
Fam76b	1
Fam84b	1
Fancd2	1
Fblim1	1
Fbrsl1	1
Fbxl17	1
Fbxo42	1
Fbxw2	1
Fchsd2	1
Fdft1	1
Fem1b	1
Fen1	1
Fgfr1_2	1
Fgfrl1	1
Fhl1	1
Fkbp3	1
Fkbp8	1
Fktn	1
Flrt3_2	1
Flywch1	1
Fmnl3	1
Fnbp1	1
Fnbp1l	1
Fndc5	1
Foxk2	1
Foxm1	1
Foxp1	1
Frem1	1
Frrs1	1
Fuca1	1
Fus	1
Fut8	1
Fxr2	1
Fyco1	1
G3bp1	1
Gabbr1	1
Gabrb3	1
Gadd45b	1
Gapvd1	1
Gart	1
Gas2l1	1
Gas2l3	1
Gata4	1
Gatad2b	1
Gbf1	1
Gbx1	1
Gcc2	1
Gcdh	1
Gclc	1
Gcsh	1
Gdf10	1
Gemin7	1
Gfi1	1
Gga2	1
Gga3	1
Ggta1	1
Gigyf1	1
Gipc1	1
Git1	1
Gja1	1
Gja5	1
Gle1	1
Glis1	1
Gltscr1	1
Glyr1	1
Gm10277	1
Gm10397	1
Gm11175	1
Gm13225	1
Gm13547	1
Gm20390	1
Gm20425	1
Gm20459	1
Gm2a	1
Gm340	1
Gm5263	1
Gm9843	1
Gm9905	1
Gnai3	1
Gnaq	1
Gnl2	1
Gnl3	1
Gnpat	1
Gnptg	1
Golga2	1
Got1l1	1
Gpat2	1
Gpatch4	1
Gpatch8	1
Gpc2	1
Gpc4	1
Gpi1	1
Gpr124	1
Gpr149	1
Gpr172b	1
Gpr18	1
Gpr26	1
Gpr82	1
Gprasp1	1
Gpt2	1
Gpx1	1
Gpx3	1
Gramd2	1
Grb2	1
Greb1l	1
Grhl2	1
Grid2	1
Grik5	1
Grip1	1
Grm3	1
Grn	1
Grtp1	1
Gstcd	1
Gstm3	1
Gstz1	1
Gtpbp1	1
Gtpbp5	1
Guf1	1
H1fx	1
H2-D1	1
H2afv	1
H60b	1
Hand2	1
Hapln1	1
Haus3	1
Hdac2	1
Hdac3	1
Heatr3	1
Heatr5a	1
Hells	1
Helq	1
Herpud1	1
Hes1	1
Hgsnat	1
Hic2	1
Hif1an	1
Hipk2	1
Hist1h1a	1
Hist1h1c	1
Hist1h1d	1
Hist1h1e	1
Hist1h2ab	1
Hist1h2ae	1
Hist1h2bb	1
Hist1h2bk	1
Hist1h4b	1
Hist3h2a	1
Hivep1	1
Hlcs	1
Hltf	1
Hmcn1	1
Hmgcll1	1
Hmgn3	1
Hnrnpa0	1
Hnrnph3	1
Hnrnpr	1
Hnrpdl	1
Homer3	1
Hoxa5	1
Hoxb7	1
Hoxb8	1
Hoxc13	1
Hpd	1
Hpgds	1
Hps3_1	1
Hps4	1
Hsd17b12	1
Hsdl2	1
Hsp90b1	1
Hspb8	1
Hspbap1	1
Hspd1	1
Hunk	1
Hyal2	1
Iars2	1
Icmt	1
Ict1	1
Id3	1
Idh3a	1
Iffo1	1
Ifi202b	1
Ifi30	1
Ifrd1	1
Igfals	1
Ighmbp2	1
Igsf10	1
Ikbip	1
Il17ra	1
Il28ra	1
Ilf3	1
Immp2l	1
Ing1	1
Ino80e	1
Inppl1	1
Insr	1
Ints1	1
Ints2	1
Ip6k1	1
Ipo13	1
Iqsec3	1
Irak4	1
Irf3	1
Irs1	1
Itfg3	1
Itga6	1
Itga8	1
Itgb4	1
Itm2b	1
Itpr2	1
Itpripl1	1
Jag1	1
Jag2	1
Jak1	1
Jhdm1d	1
Jmjd6	1
Josd1	1
Jtb	1
Jund	1
Kank1	1
Kars	1
Katnal1	1
Kcnk15	1
Kctd1	1
Kctd5	1
Khnyn	1
Kidins220	1
Kif22	1
Kif2c	1
Kif5b	1
Kifap3	1
Kifc5b	1
Klf6	1
Klhdc5	1
Klhl11	1
Klhl17	1
Klhl29	1
Kpna4	1
Kras	1
Kri1	1
Krt7	1
Krtcap2	1
Lama2	1
Lamb2	1
Lamp1	1
Lap3	1
Larp1	1
Larp1b_1	1
Lass4	1
Lats1	1
Lbh	1
Lef1	1
Leprel1	1
Leprel4	1
Letm1	1
Lgals1	1
Lig3	1
Limch1	1
Lin54	1
Lipa	1
Lmbr1	1
Lmo1	1
Lox	1
Lpcat3	1
Lpin1	1
Lpp	1
Lrdd	1
Lrfn1	1
Lrrc41	1
Lrrc59	1
Lsg1	1
Lsm14a	1
Lsm14b	1
Lsm2	1
Lsm3_2	1
Luzp1	1
Mad1l1	1
Maea	1
Magi2_1	1
Magoh	1
Manba	1
Manbal	1
Manf	1
Map2k3	1
Map3k3	1
Map3k8	1
Map4k4	1
Mapk1	1
Mapk12	1
[truncated: 721 more rows]

## Sheet: M15 RIP-Seq
protein-coding			lincRNA			miRNA			snoRNA			snRNA			misc_RNA
Hspg2	61		Malat1	6		AL954710.1	1		Scarna10	2		U1_10	1		7SK_180	1
Rnf213	52		Snhg1	3		Mir125b-1	1		ACA64	1					7SK_224	1
Lama5	51		Wnk3-ps	3		Mir3082	1		CAAA01206539.1.10326.1	1					RNaseP_nuc_14	1
Plxna4	40		2810429I04Rik	2		Mir546	1		Scarna13	1
Dync1h1	33		Gm16682	2		Mir704	1		Scarna2	1
Syne2	32		Gm16896	2		Mir719	1		SCARNA21_1	1
Pkhd1l1	30		Gm9793	2					SCARNA21_3	1
Fat1	29		1600002D24Rik	1					SNORA12	1
Fbn1	29		1700045I19Rik	1					SNORA32_17	1
Flna	28		2500002B13Rik	1					SNORA48_2	1
Plec	27		2700016F22Rik	1					SNORA62_2	1
Tln1	26		2900056M20Rik	1					SNORA63_2	1
Ubr4	26		4731419I09Rik	1					SNORA70_15	1
Col1a1	25		4833418N02Rik	1					SNORA73_13	1
Flnc	25		4930526L06Rik	1					Snora73a	1
Col3a1	24		4930555O08Rik	1					SNORA79_2	1
Fam38a	24		4933404O12Rik	1					Snora7a	1
Cdon	23		4933417D19Rik	1					Snord14e	1
Col4a2	23		5430416N02Rik	1					Snord15b	1
Lamc1	23		6230400D17Rik	1					Snord17	1
Lrp1	23		9230114K14Rik	1					SNORD25	1
Col4a1	22		9330179D12Rik	1					SNORD26_1	1
Plxnb2	21		9530082P21Rik	1					Snord85	1
Macf1	20		A530083I20Rik	1					snoU89	1
Nid2	20		AA543186	1					snoU90	1
Ptprf	20		B930086A06Rik	1
Birc6	19		BC065403	1
Col5a1	19		C030034L19Rik	1
Dst	19		C630028M04Rik	1
Lamb1	19		Dleu2	1
Peg3	19		F420014N23Rik	1
Prpf8	19		Gm10629	1
Slit3	19		Gm11374	1
Heg1	18		Gm11538	1
Flnb	16		Gm12606	1
Ganab	16		Gm13417	1
Neo1	16		Gm13431	1
Ptprs	16		Gm14267	1
Itgav	15		Gm14290	1
Lrp6	15		Gm15398	1
Man2a1	15		Gm15411	1
Mll2	15		Gm16601	1
Polr2a	15		Gm16629	1
Thbs1	15		Gm16712	1
2610507B11Rik	14		Gm16728	1
App	14		Gm16740	1
Ddr1	14		Gm16789	1
Glg1	14		Gm16861	1
Gpr64	14		Gm16897	1
Itpr3	14		Gm16953	1
Mbtps1	14		Gm16990	1
Nisch	14		Gm17282	1
Plxna1	14		Gm17294	1
Slc6a6	14		Gm17306	1
Ubr5	14		Gm17327	1
Col6a2	13		Gm17358	1
Cpd	13		Gm17372	1
Creb3l2	13		Gm17403	1
Dcbld2	13		Gm17419	1
Jup	13		Gm17431	1
Tnks2	13		Gm17433	1
Ano6	12		Gm17437	1
Clstn1	12		Gm17439	1
Cltc	12		Gm17447	1
Col5a2	12		Gm17451	1
Col6a1	12		Gm17464	1
Dag1	12		Gm17536	1
Huwe1	12		Gm17578	1
Igf2r	12		Gm17588	1
Itga3	12		Gm17591	1
Lrrn4	12		Gm17675	1
Megf6	12		Gm2366	1
Mlec	12		Gm2670	1
Sema3c	12		Gm831	1
Vcam1	12		Gm9968	1
Vcl	12		Miat	1
Adamts9	11		Snhg4	1
Amotl2	11
Anapc1	11
Atl3	11
Chd4	11
Col1a2	11
Cyp1b1	11
Fbln2	11
Golgb1_1	11
Il6st	11
Lifr	11
Met	11
Ptpn13	11
Ranbp2	11
Slc38a2	11
Son	11
Stt3a	11
Wnt5a	11
Aff4	10
B4galt1	10
Cdk16	10
Copg	10
Crim1	10
Egfr	10
Emp2	10
Gns	10
Lpp	10
Ltbp3	10
Myadm	10
Myh10	10
Myo1d	10
Ncam1	10
Nfe2l1	10
Os9	10
Ptgs1	10
Ptk7	10
Tnks1bp1	10
Usp24	10
Usp34	10
Adam10	9
Cbx5	9
Col4a5	9
Col4a6	9
Cpe	9
Crb2	9
Ddx17	9
Exoc6b	9
Fads1	9
Fkbp9	9
Gaa	9
Gsn	9
Igf1r	9
Kdm2a	9
Lnpep	9
Med13	9
Mll3	9
Msln	9
Myof	9
Nptn	9
Pcyox1	9
Prrc2b	9
Prune2	9
Psap	9
Rbfox2	9
Rtn4	9
Slc44a1	9
Spnb2	9
Tnrc6b	9
Unc5b	9
Wnk1_1	9
Wwc2	9
Atp13a3	8
Atp2a2	8
Axl	8
Bag6	8
Cd44	8
Ckap4	8
Cxadr	8
D19Wsu162e	8
Ext1	8
Hectd1	8
Igfbp5	8
Ildr2	8
Iqgap1	8
Kank1	8
Kdm5c	8
Kif1b	8
Lman1	8
Lonp1	8
Lpl	8
Mars	8
Mll1	8
Mllt4	8
Notch2	8
Pcolce	8
Phldb2	8
Prrc2a	8
Rictor	8
Rtn3	8
Sfpq	8
Slc7a5	8
Snd1	8
Spna2	8
Supt6h	8
Tapbp	8
Tjp1	8
Tnc	8
Tnrc18	8
Trrap	8
Tsc2	8
9530068E07Rik	7
Abhd2	7
Adamts5	7
Agap1	7
Ankrd17	7
Arhgef17	7
Atp11a	7
Atp1b1	7
Brwd1	7
Cd47_1	7
Cd81	7
Cdh11	7
Cdh3	7
Csf1	7
Ctnnd1	7
Ctsa	7
Ctsd	7
Dnajc13	7
Efnb2	7
F2r	7
Fem1b	7
Flrt2	7
Fras1	7
Gfpt1	7
Gja1	7
Gm20425	7
Hcfc1	7
Herc1	7
Hyou1	7
Kpnb1	7
Lamb2	7
Lingo1	7
Ltbp4	7
Mib1	7
Mki67	7
Mtap4_1	7
Nfia	7
Nrp2	7
Pcdh19	7
Pkd1	7
Plce1	7
Poldip3	7
Rpn2	7
Sema3d	7
Sf3b1	7
Shroom3	7
Slc6a9	7
St3gal2	7
Stt3b	7
Sulf2	7
Tmem59	7
Trf	7
Ube4b	7
Usp9x	7
Vldlr	7
Zmynd8	7
Acly	6
Actn4	6
Adam9	6
Aebp1	6
Ap3d1	6
Arhgap32	6
Arhgap6	6
Arid5b	6
Atp2c1	6
C230081A13Rik	6
C230096C10Rik	6
C330019G07Rik	6
Cask	6
Ccdc80	6
Cdh2	6
Clcn3	6
Clcn5	6
Cnot1	6
Cobll1	6
Csrp1	6
D15Ertd621e	6
Dctn2	6
Ddb1	6
Ddx5	6
Dock11	6
Ece1	6
Epha2	6
Ermp1	6
Esyt1	6
Exoc8	6
Flt4	6
Fstl1	6
Gcnt1	6
Gm98	6
Gpm6a	6
Kctd10	6
Kif1c	6
Kirrel	6
Loxl1	6
2006-03-01	6
Mgat3	6
Mical3_2	6
Mprip	6
Myh9	6
Myo1c	6
Nf1	6
Nploc4	6
Odz3	6
Olfml2b	6
Pafah1b1	6
Pafah1b2	6
Pdgfra	6
Pdzd8	6
Podxl	6
Polr1a	6
Ppp1cb	6
Ptplad1	6
Ptpn23	6
Rbm28	6
Rbm39	6
Rere	6
Rps6ka3	6
Rreb1	6
Rrm1	6
Sbf1	6
Sbno1	6
Scarb2	6
Slc16a1	6
Slc38a1	6
Srebf2	6
Stat3	6
Tab3	6
Tmem132a	6
Tns3	6
Trio	6
Uba1	6
Ubr2	6
Upf1	6
Vcan	6
Wdfy3	6
Wdr1	6
Wls	6
Zbtb20_1	6
Zc3hav1	6
Zfp106	6
Aars	5
Abca1	5
Abca3	5
Abcc5	5
Acsl5	5
Adcy6	5
Ahnak	5
Akap2	5
Amfr	5
Amot	5
Amotl1	5
Ap2b1	5
Aplp1	5
Aplp2	5
Araf	5
Arhgap23	5
Arhgef12	5
Arih1	5
Atp1a1	5
Atp6v0d1	5
Atxn2l	5
B230208H17Rik	5
C3	5
Cald1	5
Cand1	5
Cct4	5
Cdsn	5
Cenpf	5
Cep250	5
Cpne1	5
Cpsf6	5
Cse1l	5
Ctnnb1	5
Ctsb	5
D730040F13Rik	5
Daam2	5
Dab2_1	5
Ddost	5
Ddx3x	5
Dgcr2	5
Dhcr24	5
Dlc1	5
Dnajc10	5
Ect2	5
Eif2c3	5
Enpp4	5
Ep300	5
Ep400	5
Fam120a	5
Fkbp10	5
Fnbp4	5
Ftsjd2	5
Grn	5
Gxylt2	5
Hdac7	5
Hook3	5
Hspa5	5
Igfbp3	5
Impad1	5
Ivns1abp	5
Jmjd1c_1	5
Kdm6a	5
Khsrp	5
Lass5	5
Lass6	5
Ldb1	5
Ldlr	5
Lima1	5
Lox	5
Lrrc8c	5
Maea	5
Maged1	5
Man1a	5
Mga	5
Mgea5	5
Mical2	5
Mid1	5
Mtap1b	5
Myo9a	5
Ncapd2	5
Ncoa6	5
Ndst1	5
Nek6	5
Nrp1	5
Nucb1	5
Nup153	5
Nup155	5
Ofd1	5
Palld	5
Pcm1	5
Pdia4	5
Phldb1	5
Ppm1l	5
Pprc1	5
Prrc2c	5
Pvrl2	5
Rab21	5
Rapgef1	5
Rc3h1	5
Rif1	5
Rlim	5
Scaf11	5
Sdf4	5
Sec16a	5
Sec24c	5
Sec24d	5
Serinc5	5
Slc3a2	5
Slc43a3	5
Slc48a1	5
Slc7a1	5
Slco2a1	5
Srrm2	5
Ssr1	5
Tet3	5
Tgm2	5
Tmbim6	5
Tmem108	5
Tmem176b	5
Trpm7	5
Txndc5	5
Uggt1	5
Ugt1a1	5
Ugt1a10	5
Ugt1a2	5
Ugt1a5	5
Ugt1a6a	5
Ugt1a6b	5
Ugt1a7c	5
Ugt1a8	5
Ugt1a9	5
Whsc1	5
Yap1	5
Ylpm1	5
Zdhhc20	5
Zfc3h1	5
Zfp462	5
Zmiz1	5
0610007L01Rik	4
1700081L11Rik	4
2310022B05Rik	4
2810474O19Rik	4
4922501C03Rik	4
5430411K18Rik	4
Abcc1	4
Acin1	4
Adamts1	4
Adamts2	4
Adamts7	4
Aff1	4
Ahdc1	4
Akt1	4
Aldh18a1	4
Angptl7	4
Anln	4
Ano1	4
Apbb2	4
Appbp2	4
Arf3	4
Arhgef2	4
Arhgef25	4
Arid2	4
Arl4c	4
Arl6ip1	4
Arl8b	4
Asns	4
Atp13a1	4
Atp2b1	4
Avil	4
Bgn	4
Bicc1	4
Bnc1	4
Btaf1	4
Cad	4
Canx	4
Cbx6	4
Cct6a	4
Cd151	4
Cd34	4
Cdc42bpb	4
Chd1	4
Chpf2	4
Ckap5	4
Cnot6l	4
Col8a1	4
Copa	4
Cpsf1	4
Csnk1a1	4
Cst3	4
Ctnna1	4
Ctsl	4
Cxcl12	4
Dctn1	4
Ddr2	4
Ddx39	4
Dennd5a	4
Dido1	4
Dnmt1	4
Dpysl2	4
Dtx3	4
Dusp11	4
Dync1i2	4
Dync1li2	4
Efemp1	4
Efemp2	4
Efna5_1	4
Eif2c2	4
Eif3a	4
Eif4b	4
Eif4g1	4
Eml4	4
Emp1	4
Enc1	4
Extl3	4
F11r	4
Fam129b	4
Fbln1	4
Fbxl20	4
Fis1	4
Fn1	4
Fndc3b	4
Gak	4
Gas1	4
Gata4	4
Gata6	4
Ggcx	4
Ghitm	4
Glce	4
Gm15800	4
Gnb1	4
Gpd2	4
Gpr107	4
Gsk3b	4
Heatr7a	4
Helz	4
Herc2	4
Hexa	4
Hnrnpd	4
Hs6st2	4
Hspa9	4
Hsph1	4
Htra1	4
Htt	4
Ide	4
Igdcc4	4
Il22ra1	4
Insr	4
Itfg3	4
Itpr1	4
Kdm4a	4
Kdm5a	4
Lamp2	4
Laptm4a	4
Larp4b	4
Lman2	4
Lmna	4
Loxl2	4
Lpcat4	4
Lrp2	4
Maoa	4
Mapk6	4
Mdh1	4
Meis1	4
Mfge8	4
Mll5	4
Mospd2	4
Mpdz	4
Mtch1	4
Mycbp2	4
Myo18a	4
Myo9b	4
Nckap1	4
Ncor1	4
Ncor2	4
Ndufv1	4
Nfat5	4
Nid1	4
Nr2c2	4
Nucks1	4
Numa1	4
Nxf1	4
Papd7	4
Pcdh7	4
Pcdhga8	4
Pcnxl3	4
Phka2	4
Pip4k2c	4
Pja2	4
Plat	4
Plekhh2	4
Pltp	4
Plxnb1	4
Por	4
Ppfibp1	4
Prkaa1	4
Prkar1a	4
Prkca	4
Prkcsh	4
Psmc2	4
Psmd1	4
Ptgfrn	4
Ptgis	4
Ptprb	4
R3hdm2	4
Rab11fip1	4
Rbms1	4
Rc3h2	4
Reep1	4
Rest	4
Rin1	4
Rin2	4
Rmnd5a	4
Rnft1	4
Rptor	4
Sdha	4
Sel1l	4
Sema5a	4
Serinc3	4
Sf3b3	4
Sik3	4
Sin3a	4
Slc12a2	4
Slc12a4	4
Slc25a39	4
Slc2a3	4
Slc30a4	4
Slc39a7	4
Slc7a6	4
Slk	4
Smarcc2	4
Smtn	4
Snx5	4
Soat1	4
Spag9	4
Stk38	4
Sun2	4
Tanc1	4
Taok1	4
Tars	4
Tcf25	4
Tead1_1	4
Tfcp2l1	4
Tgfbr2	4
Tgoln1	4
Timp3	4
Tkt	4
Tm9sf2	4
Tmem109	4
Tmem131	4
Tmem164	4
Tnk2	4
Tnpo2	4
Tns1	4
Tpcn1	4
Tpx2	4
Tram2	4
Trim28	4
Trim35	4
Trip12	4
Trpc4ap	4
Tspan7	4
Tspan8	4
Tspan9	4
Ube2h	4
Ubr1	4
Ubr3	4
Ugp2	4
Usp19	4
Usp8	4
Wasf2	4
Wdr82	4
Wsb1	4
Wt1	4
Yeats2	4
Zfhx3	4
Zfp266	4
Zfp292	4
Zfp609	4
1110037F02Rik	3
1700025G04Rik	3
2310067B10Rik	3
2410089E03Rik	3
Abcf3	3
Abcg2	3
Abl1_1	3
Acbd5	3
Aco1	3
Acox1	3
Acp2	3
Adnp	3
Aebp2	3
Afg3l1	3
Agap2	3
Agpat5	3
Agrn	3
Akap11	3
Akap8	3
Alms1	3
Anapc2	3
Anapc4	3
Ankle2	3
Ankrd11	3
Ankrd52	3
Antxr1	3
Anxa6	3
Ap2a2	3
Ap3m1	3
Arfgap1	3
Arhgdia	3
Arhgef10l	3
Arid4b	3
Armcx2	3
Arvcf	3
Ash1l	3
Atad2	3
Atn1	3
Atox1	3
Atp6v0a1	3
Avl9	3
Azin1	3
B4galt5	3
Bahd1	3
Bai2	3
Baiap2l1	3
Bap1	3
BC005537	3
BC006779	3
BC016423	3
Bcl2l11	3
Bdp1	3
Bend4	3
Bhlhe40	3
Bmp4	3
Bmper	3
Bms1	3
Bptf	3
Brd1	3
Brd2	3
Brd4	3
Btbd9	3
Btrc	3
Bub1b	3
Calr	3
Capns1	3
Cars	3
Casc5	3
Casp2	3
Ccdc47	3
Ccdc50	3
Ccng1	3
Ccnl1	3
Ccnt1	3
Cd164	3
Cd2ap	3
Cdca7l	3
Celsr1	3
Chd3	3
Chd8	3
Chtf8	3
Cirh1a	3
Cit	3
Ciz1	3
Cmtm3	3
Cnot6	3
Cog3	3
Col16a1	3
Copb1	3
Cope	3
Creld2	3
Csnk1g1	3
Cstf2	3
Ctdp1	3
Ctsz	3
Ctu2	3
Cul7	3
Cyfip1	3
Cyp2s1	3
Cyr61	3
Ddx23	3
Derl1	3
Dhx38	3
Dhx9	3
Dlst	3
Dnlz	3
Dock7	3
Dpy19l1	3
Drosha	3
E430025E21Rik	3
Edc4	3
Edem1	3
Edem3	3
Eftud2	3
Ehbp1l1	3
Eif4h	3
Elavl1	3
Emg1	3
Epdr1	3
Ephb4	3
Eprs	3
Ept1	3
Erbb2	3
Ergic2	3
Ern1	3
Espl1	3
Esyt2	3
Exoc1	3
Ext2	3
Fads2	3
Faf1	3
Fam178a	3
Fam198b	3
Fbxw8	3
Fen1	3
Fermt2	3
Fgd1	3
Fip1l1	3
Fosl2	3
Foxk1	3
Foxp4	3
Frmd4b	3
Ftsj3	3
Gabbr1	3
Galnt10	3
Gars	3
Gatad2a	3
Gbf1	3
Gcn1l1	3
Gna13	3
Gnb2	3
Gnl3l	3
Gorasp2	3
Gpatch8	3
Gpr125	3
Gpr133	3
Gpr56	3
Grk6	3
Gspt1	3
Hdac5	3
Heatr5a	3
Hells	3
Hgsnat	3
Hipk1	3
Hk1	3
Hmg20a	3
Hnrnph1	3
Hnrnpl	3
Hnrnpu	3
Hs2st1	3
Hsd17b12	3
Idh2	3
Idh3b	3
Igsf9b	3
Il17rd	3
Inf2	3
Ino80	3
Ints1	3
Ints6	3
Iqsec1	3
Irs2	3
Itch	3
Itfg1	3
Itga6	3
Itgb3	3
Itgb8	3
Kdelr2	3
Kif23	3
Ktn1	3
Lats1	3
Lemd3	3
Leprel4	3
Llgl1	3
Lpcat3	3
Lrig3	3
Lrp5	3
Lsm14a	3
Maf	3
Maf1	3
Mau2	3
Mbnl1	3
Mbnl2	3
Mcm2	3
Mcm6	3
Mcmbp	3
Mdc1	3
Mdn1	3
Med1	3
Med14	3
Mfsd1	3
Mgll	3
Mgst1	3
Mical3_1	3
Mms19	3
Mon2	3
Mras	3
Mta2	3
Mtap7d1	3
Mtdh	3
Mtmr3	3
Mtor	3
Mtss1	3
Mybbp1a	3
Myo5a	3
Myst3	3
Naglu	3
Ndufs1	3
Ndufs2	3
Nedd4	3
Nfatc3	3
Nfe2l2	3
Nfe2l3	3
Nfib	3
Nipbl	3
Nktr	3
Nod1	3
Nrd1	3
Nsd1	3
Nsmaf	3
Nufip2	3
Nup214	3
Nusap1	3
Osbpl3	3
Osmr	3
Otud4	3
P4ha1	3
Panx1	3
Pbrm1	3
Pcf11	3
Pdia6	3
Pdpk1	3
Pelp1	3
Pfas	3
Phip	3
Pik3ca	3
Pik3cb	3
Pip5k1c	3
Pitrm1	3
Pkd2	3
Pkn1	3
Pla2g6	3
Pld3	3
Plekhg5	3
Plekho2	3
Pmp22	3
Pmpca	3
Ppp1r13b	3
Ppp2ca	3
Ppp2r5d	3
Ppp6r3	3
Ppt1	3
Prkar2a	3
Prpf40b	3
Prph	3
Psd3	3
Ptpn11	3
Pum1	3
Pxn	3
Qser1	3
Rab6b	3
Rabgap1	3
Racgap1	3
Rad21	3
Rai1	3
Rai14	3
Ralbp1	3
Ralgapb	3
Rbbp4	3
Rbbp6	3
Rbm14	3
Rcc2	3
Rhou	3
Rod1	3
Rpap1	3
Rrbp1	3
Safb	3
Samd4	3
Sc4mol	3
Scaf8	3
Scamp5	3
Scrib	3
Scrn1	3
Sec24b	3
Sec31a	3
Senp6	3
Sepp1	3
Serac1	3
Serinc1	3
Setd2	3
Setd5	3
Sf3b2	3
Sfxn3	3
Sgpl1	3
Sh3d19	3
Sh3pxd2a	3
Sh3tc2	3
Slain2	3
Slc12a6	3
Slc29a1	3
Slc30a1	3
Slc35d1	3
Slc35e4	3
Slc38a10	3
Slc44a2	3
Slc4a4	3
Slit2	3
Slmap	3
Smarca4	3
Smchd1	3
Smg1	3
Smg7	3
Smo	3
Smurf2	3
Snrnp70	3
Snx9	3
Sort1	3
Sos1	3
Sox4_1	3
Sp1	3
Spire1	3
Spon2	3
Sqstm1	3
Src	3
Srsf2	3
Ssr3	3
St8sia1	3
Stag2	3
Stard13	3
Stk10	3
Stk24	3
Stk4	3
Strbp	3
Stx5a	3
Suclg1	3
Surf2	3
Surf4	3
Suz12	3
Syngr2	3
Tacc1	3
Tagln2	3
Tcf7	3
Tes	3
Tet2	3
Tfpi	3
Tgfa	3
Th1l	3
Thsd4_1	3
Tia1	3
Tjap1	3
Tmem184b	3
Tmem48	3
Tmem66	3
Tmem98	3
Tmod3	3
Tmpo	3
Tnks	3
Tnpo1	3
Tnpo3	3
Tnrc6a	3
Top2a	3
Tpst1	3
Tra2a	3
Trak1	3
Tram1	3
Trp53bp1	3
Tsfm	3
Tspan3	3
Tsr1	3
Ttyh2	3
Tulp4	3
Uaca	3
Uap1	3
Ubap1	3
Ubap2	3
Ube2i	3
Ubxn6	3
Uhrf1bp1	3
Usp33	3
Usp42	3
Usp5	3
Usp53	3
Vars	3
Vmp1	3
Vprbp	3
Vps35	3
Wdr92	3
Wisp1	3
Wnt11	3
Xpo4	3
Zc3h11a	3
Zc3h7b	3
Zcchc14	3
Zdhhc16	3
Zdhhc5	3
Zfp516	3
Zfp715	3
Zfp827	3
Zfr	3
Zfyve20	3
Zmym6	3
Zzef1	3
0610030E20Rik	2
0610031J06Rik	2
1110007C09Rik	2
1110012J17Rik	2
1110018J18Rik	2
1300018J18Rik	2
1500010J02Rik	2
2010111I01Rik	2
2410015M20Rik	2
2610101N10Rik	2
2700078E11Rik	2
2810403A07Rik	2
2900064A13Rik	2
4732418C07Rik	2
4831426I19Rik	2
4930444A02Rik	2
4933403F05Rik	2
4933411K20Rik	2
4933424B01Rik	2
5730437N04Rik	2
6030446N20Rik	2
6330406I15Rik	2
9130011E15Rik	2
A630007B06Rik	2
A930001N09Rik	2
Abca2	2
Abl2	2
Acads	2
Acadsb	2
Acap2	2
Actb	2
Actn1	2
Actr1b	2
Adam1a	2
Adam22	2
Adamts10	2
Adck2	2
Add1	2
Adipor2	2
Ado	2
Afap1	2
Afap1l2	2
Agpat3	2
Agpat6	2
Ahctf1	2
Ahsa2	2
AI314180	2
AI597468	2
AI848100	2
Aif1l	2
Akap1	2
Akap9	2
Alad	2
Aldh1a1	2
Aldh6a1	2
Alg5	2
Ambra1	2
Ammecr1	2
Ankfy1	2
Ankib1	2
Ankrd40	2
Ano8	2
Anxa1	2
Anxa7	2
Ap1s1	2
Ap3b1	2
Apc	2
Apeh	2
Api5	2
Aqr	2
Arap2	2
Arf6	2
Arfgef1	2
Arfgef2	2
Arhgap21	2
Arhgap27	2
Arhgap29	2
Arhgap31	2
Arhgap44	2
Arhgef1	2
Arhgef10	2
Arhgef11	2
Arid1a	2
Arid1b	2
Arl2bp	2
Arsa	2
Asah1	2
Aspm	2
Asxl1	2
Atad1	2
Atf6b	2
Atl2	2
Atmin	2
Atp1b3	2
Atp5g3	2
Atp6ap1	2
Atp6v0a2	2
Atp6v0b	2
Atp6v0e	2
Atp6v1a	2
Atp6v1b2	2
Atp8b2	2
Atrn	2
Atrnl1	2
Atxn10	2
Atxn3	2
Atxn3.1	2
AW549877	2
AW555464	2
B230120H23Rik	2
B3gntl1	2
Baiap2	2
Bak1	2
Basp1	2
Baz1b	2
Baz2a	2
Baz2b	2
BC018507	2
BC100451	2
Bmp1	2
Bmpr1a	2
Bnip3l	2
Bod1l	2
Bop1	2
Braf	2
Brd3	2
Brip1	2
Brpf3	2
Bsg	2
Bub1	2
C1qtnf1	2
C2cd3	2
C77080	2
C78339	2
Cacna1g	2
Cadm3	2
Calu	2
Capn2	2
Caprin1	2
Casd1	2
Caskin2	2
Casp8ap2	2
Casz1	2
Ccbl2	2
Ccdc132	2
Ccdc6	2
Ccm2	2
Ccnd2	2
Cct8	2
Cd97	2
Cdc23	2
Cdc37l1	2
Cdc42bpa	2
Cdca8	2
Cdk12	2
Cdk6	2
Cdk7	2
Cdkn1b	2
Cdr2l	2
Cebpg	2
Celf1	2
Cep170	2
Cep55	2
Cerk	2
Chd2	2
Chmp4b	2
Chst12	2
Cldn15	2
Clic1	2
Cmas	2
Cnbp	2
Cnn2	2
Cobl	2
Cog8	2
Col12a1	2
Copb2	2
Cox15	2
Cpt2	2
Cramp1l	2
Crebbp	2
Creg1	2
Csgalnact2	2
Csnk1d	2
Csrp2bp	2
Ctbp1	2
Ctbp2	2
Ctdsp1	2
Ctdsp2	2
Ctps	2
Ctps2	2
Cuedc1	2
Cul1	2
Cul3	2
Cux1	2
Cyhr1	2
Cyp20a1	2
Cyp51	2
D17Wsu92e	2
D19Bwg1357e	2
Dagla	2
Daglb	2
Dap	2
Dap3	2
Dars	2
Dcaf7	2
Dclre1c	2
Dctn4	2
Dctn6	2
Ddah1	2
Ddit3	2
Ddx1	2
Ddx39b	2
Ddx42	2
Ddx46	2
Ddx6	2
Degs1	2
Dhfr	2
Dhx16	2
Dhx40	2
Dhx57	2
Dhx8	2
Diap3	2
Dlg4	2
Dlg5	2
Dmxl1	2
Dnajc14	2
Dnajc3	2
Dnm2	2
Dock5	2
Dpagt1	2
Dpm2	2
Dpp9	2
Dpy19l4	2
Dpysl5	2
Dstyk	2
Dtx4	2
Dusp3	2
Dynll2	2
Dyrk1a	2
Dyrk2	2
Dzip1l	2
Ecm1	2
Efna5_2	2
Efr3a	2
Ehd1	2
Ehd2	2
Ei24	2
Eif1ax	2
Eif2ak1	2
Eif2ak3	2
Eif3b	2
Eif3c	2
Eif3g	2
Eif3l	2
Elk1	2
Elmo2	2
Elovl1	2
Elovl6	2
Epc2	2
Ephb3	2
Ephb6	2
Eps8	2
Erbb3	2
Erc1	2
Erlin2	2
Erp29	2
Etv6	2
Exoc7	2
Fads3	2
Faf2	2
Fam115a	2
Fam129a	2
Fam13c	2
Fam168a	2
Fam168b	2
Fam180a	2
Fam18b	2
Fam53c	2
Fam63b	2
Fam65a	2
Fam69a	2
Fancd2	2
Farp1	2
Fastk	2
Fbxl4	2
Fkbp5	2
Fkbp8	2
Fnbp1l	2
Foxj2	2
Foxk2	2
Foxm1	2
Foxo6	2
Fryl_1	2
Frzb	2
Furin	2
G2e3	2
G3bp2	2
Gabpa	2
Gabre	2
Galm	2
Galnt1	2
Galnt2	2
Gas2l3	2
Gatad2b	2
Gba	2
Gcdh	2
Gfm2	2
Gfod1	2
Gga2	2
Gga3	2
Gigyf2	2
Glb1_1	2
Glipr2	2
Glt25d1	2
Gltp	2
Glyr1	2
Gm10397	2
Gm15737	2
Gm20388	2
Gm20459	2
Gm2a	2
Gm608	2
Gm9747	2
Gmfb	2
Gmps	2
Gnas	2
Gnb2l1	2
Gnl2	2
Golga3	2
Golga4	2
Golm1	2
Golph3	2
Got1	2
Gpr39	2
Gprc5a	2
Gpx8	2
Gria2	2
Grina	2
Gripap1	2
Grlf1	2
Grpel1	2
Grtp1	2
Gtf2h1	2
Gtf2i	2
Gtpbp2	2
H13	2
H2afy	2
H3f3b	2
Haus4	2
Hccs	2
Hdgfrp2	2
Hdlbp	2
Heatr5b_1	2
Hexim1	2
Hiatl1	2
Hif1an	2
Hipk2	2
Hmbox1	2
Hmgcr	2
Hnrnpa2b1	2
Hnrnpul1	2
Homer1	2
Hp1bp3	2
Hps5	2
Hsp90b1	2
Hspa13	2
Hspa14_1	2
Hspa4	2
Hus1	2
Id3	2
Idh1	2
Ifngr2	2
Igfbp7	2
Ikbkap	2
Ikbkg	2
Il1rapl1	2
Immt	2
Impa1	2
Impdh1	2
Inppl1	2
Ints10	2
Ints3	2
Ip6k1	2
Ipo5	2
Ipo7	2
Ipo8	2
Ipo9	2
Ippk	2
Ireb2	2
Isyna1	2
Itga5	2
Itga7	2
Itm2b	2
Jak1	2
Josd1	2
Jun	2
Kat2a	2
Kctd9	2
Kdm3a	2
Khdrbs1	2
Kif15	2
Kif21a	2
Kif2c	2
Klf10	2
Klhl2	2
Klhl22	2
Klhl9	2
Krba1	2
Laptm4b	2
Large	2
Larp4	2
Lars	2
Lasp1	2
Lass2	2
Layn	2
Lbh	2
Lbp	2
Lbr	2
Lepre1	2
Letm1	2
Lgals9	2
Lin7c	2
Lipa	2
Lmnb1	2
Lmo4	2
Lpgat1	2
Lphn2	2
Lrch4.1	2
Lrig1	2
Lrpap1	2
Lrrc8a	2
Lrrfip2	2
Lrrk1	2
Luc7l3	2
Ly6e	2
Magi1	2
Magt1	2
Maml1	2
Map3k7	2
Map4k4	2
Mapk12	2
Mapk1ip1l	2
Mapk8ip3	2
Mapkapk2	2
2009-03-01	2
Marcks	2
Mark2	2
Mast2	2
Mat2b	2
Matr3	2
Mbtd1	2
Mcc	2
Mcl1	2
Mcm4	2
Mdfic	2
Mdh2	2
Mdm2	2
Med12	2
Med15	2
Med24	2
Megf8	2
Megf9	2
Men1	2
Mex3c	2
Mfap3	2
Mfn2	2
Mid1ip1	2
Midn	2
Mink1	2
Mis18bp1	2
Mkln1	2
Mllt6	2
Mmd	2
Mob1a	2
Morf4l2	2
Mpdu1	2
Mpnd	2
Mpzl2	2
Mrpl49	2
Msh2	2
Msh6	2
Msl2	2
Msn	2
Mtap1a	2
Mtbp	2
Mtf1	2
Mtf2	2
Mtmr10	2
Mtmr6	2
Mtx3	2
Mxra7	2
Myst2	2
Myst4	2
N6amt2	2
Naa30	2
Nab1	2
Nadk	2
Nars	2
Nav1_2	2
Nbr1	2
Ncaph2	2
Nceh1	2
Ncl	2
Ncstn	2
Ndel1	2
Ndufb8	2
Ndufs8	2
Necap2	2
Nenf	2
Net1	2
Nfx1	2
Nhsl1	2
Nnt	2
Nol9	2
Nomo1	2
Npc1	2
Npc2	2
Npepl1	2
Npepps	2
Nr2f6	2
Nras	2
Nrf1	2
Nsf	2
Nsg1	2
Nsmce4a	2
Nsun4_1	2
Nsun4_2	2
Nub1	2
Nudcd3	2
Nup107	2
Nup160	2
Nup188	2
Nup205	2
Nup85	2
Nup93	2
Nup98	2
Nupl1	2
Ocel1	2
Ogfr	2
Ogn	2
Ola1	2
Osbp	2
Osbpl11	2
Ostf1	2
Otud5	2
Oxct1	2
Pak1ip1	2
Palm2	2
Pan3	2
Pappa	2
Papss2	2
Pard3	2
Pard6b	2
Pbx1	2
Pcid2	2
Pcnt	2
Pdcd11	2
Pdcd6	2
Pdcd6ip	2
Pde3b	2
Pds5b	2
Peo1	2
Pex14	2
Pgrmc1	2
Phb2	2
Phf12	2
Phkb	2
Phospho1	2
Pigq	2
Pik3r1	2
Pim3	2
Pip5k1a	2
Pitpna	2
Pkp4	2
Pld2	2
Plekha6	2
Plekhg3	2
Plin3	2
Plod1	2
Pls3	2
Plxna3	2
Plxnd1	2
Pmepa1	2
Pnn	2
Pofut2	2
Pole	2
Polr2b	2
Polr2m	2
Polr3a	2
Pomgnt1	2
Pou2f1	2
Ppap2a	2
Ppip5k2	2
Ppp1r15b	2
Ppp1r3e	2
Ppp2r4	2
Ppp2r5c	2
Prc1	2
Prep	2
Prepl	2
Prkce	2
Prkcz	2
Prpf19	2
Psat1	2
Psmb1	2
Psmc3	2
Psmd2	2
Psmd3	2
Psmd8	2
Psme4	2
Ptk2	2
Ptov1	2
Ptpn21	2
Puf60	2
Pus3	2
Qrich1	2
Qsox1	2
R3hdm1	2
Rab1	2
Rab1b	2
Rab22a	2
Rab28	2
Rab34	2
Rab5a	2
Rab5c	2
Rab8b	2
Rad18	2
Ralgapa2	2
Rap2a	2
Rasa1	2
Rasa2	2
Raver1	2
Rbm27	2
Rbm5	2
Rbms2	2
Rcn3	2
Recql	2
Reep4	2
Reep5	2
Rela	2
Rfx7	2
Rhobtb3	2
Rhoc	2
Rhoq	2
Riok2	2
Rnd3	2
Rnf10	2
Rnf111	2
Rnf112	2
Rnf114	2
Rnf128	2
Rnf14	2
Rnf145	2
Rnf19a	2
Rnf20	2
Rnf216	2
Rnf38	2
Rpn1	2
Rprd1b	2
Rps5	2
Rps6ka4	2
Rragc	2
Rras2	2
Rspry1	2
Rsrc2	2
Runx2_1	2
Runx2_2	2
Safb2	2
Samd4b	2
Samhd1	2
Sar1a	2
Sar1b	2
Scamp2	2
Scamp3	2
Scarf2	2
Scd2	2
Scel	2
Scpep1	2
Scyl1	2
Sdhb	2
Secisbp2l	2
Sema3f	2
2015-09-01	2
Sephs1	2
2011-09-01	2
2008-09-01	2
2009-09-01	2
Sepx1	2
Serpinb9	2
Serpinb9b	2
Setd7	2
Setx	2
Sf3a2	2
Sfswap	2
Sft2d2	2
Sgsm2	2
Sgta	2
Sh3gl1	2
Sh3rf1	2
Sh3tc1	2
Shank3	2
Sharpin	2
Shroom2	2
Sigmar1	2
Sik2	2
Sirpa	2
Skiv2l2	2
Slc16a2	2
Slc1a4	2
Slc1a5	2
Slc24a5	2
Slc25a11	2
Slc25a13	2
Slc25a3	2
Slc25a36	2
Slc30a6	2
Slc35b4	2
Slc35c1	2
Slc38a7	2
Slc39a10	2
Slc39a14	2
Slc4a1ap	2
Slc5a3	2
Smarca2	2
Smarcc1	2
Smarcd1	2
Smc5	2
Smek2	2
Smpd3	2
Smpd4	2
Snrnp200	2
Sntb2	2
Snx10	2
Snx33	2
Socs3	2
Socs4	2
Sod2	2
Sod3	2
Spag5	2
Spen	2
Srcap_1	2
Srebf1	2
Srf	2
Srgap2	2
Srgap3	2
Srp72	2
Srsf1	2
Srsf11	2
Srsf2.1	2
Srsf7	2
Ssbp3	2
Ssfa2	2
Ssrp1	2
St3gal5	2
St3gal6	2
Stam	2
Stat2	2
Stat6	2
Stau1	2
Steap2	2
Stk39	2
Strn3	2
Stub1	2
Sumf1	2
Sun1	2
Supt16h	2
Suv39h2	2
Suv420h1	2
Svep1	2
Synpo	2
Syvn1	2
Tacc3	2
Taf15	2
Taf2	2
Tardbp	2
Tatdn2	2
Tbc1d15	2
Tbc1d17	2
Tbc1d23	2
Tbc1d8b	2
Tbcd	2
Tbk1	2
Tbl2	2
Tbrg1	2
Tbx18	2
Tcp1	2
Tecr	2
Tesk2	2
Tex15	2
Tfg	2
Tgfb3	2
Tgfbr1	2
Thra	2
Thy1	2
Timp1	2
Tinagl1	2
Tle3	2
Tm9sf3	2
Tmbim1	2
Tmcc1	2
Tmco1	2
Tmed10	2
Tmem101	2
Tmem123	2
Tmem144	2
Tmem168	2
Tmem170b	2
Tmem2	2
Tmem209	2
Tmem214	2
Tmem39a	2
Tmem43	2
Tmem63b	2
Tmem64	2
Tmem65	2
Tmem87a	2
Tmem87b	2
Tmf1	2
Tmod2	2
Tmx3	2
Tnfaip2	2
Tnfrsf1b	2
Top2b	2
Topors	2
Tpbg	2
Tpd52l2	2
Tpp2	2
Tpr	2
Trabd	2
Traf3ip1	2
Traf7	2
Trip11	2
Tsc22d1	2
Tsc22d2	2
Tspan5	2
Ttbk2	2
Ttc13	2
Ttc37	2
Ttll12	2
Tubgcp5	2
Tulp3	2
Twf1	2
Twsg1	2
Txndc12	2
Txnrd1	2
Uba2	2
Uba3	2
Uba52	2
Ubap2l	2
Ube2o	2
Ube2r2	2
Ube2z	2
Ubn1	2
Ubqln1	2
Ubtd2	2
Ubxn4	2
Uchl1	2
Ugcg	2
Ugdh	2
Upk3b	2
Usp15	2
Usp22	2
Usp32	2
Usp47	2
Usp48	2
Utp20	2
Vac14	2
Vat1	2
Vcpip1	2
Vegfb	2
Vps13a	2
Vps13c	2
Vps26b	2
[truncated: 2,504 more rows]

## Sheet: M15 FLASH
protein-coding			lincRNA			miRNA			snoRNA			snRNA			rRNA			misc_RNA
Pkhd1l1	58		Malat1	38		Mir125b-1	2		Scarna2	4		U5_10	2		5_8S_rRNA	1		AC027184.1	2
Ahnak	36		Snhg1	12		Mir17	2		AC150277.1	3		U2_1	1		n-R5-8s1	1		RNase_MRP_2	2
Fn1	36		Bbip1	6		Mir423	2		Snora34	3		U4atac	1					7SK_225	1
Cxadr	30		Mir17hg	6		Mir542	2		Snora7a	3		U5_1	1					7SK_293	1
Gm98	28		Rian_2	4		Mir546	2		Snord45c	3		U5_2	1					7SK_87	1
Lrp1	28		Snord123	4		AC151602.1	1		snoU89	3		U5_6	1					Vault_1	1
Podxl	28		2810008D09Rik	2		AL603664.1	1		snoU90	3		U5_7	1					Y_RNA_19	1
Col5a2	27		A330023F24Rik	2		Mir100	1		Scarna10	2		U5_8	1					Y_RNA_20	1
Grb10	26		Snhg5	2		Mir101a	1		SCARNA16_1	2		U5_9	1
Itgb1	26		1600020E01Rik	1		Mir106b	1		SCARNA17_2	2		U6_900	1
Cald1	25		2410004N09Rik	1		Mir10a_1	1		SNORA12	2		U6atac_14	1
Scd2	25		4930461G14Rik	1		Mir10b	1		SNORA18_5	2
Timp3	25		4930519F09Rik	1		Mir125a	1		Snora2b	2
Tm9sf3	25		B230208H11Rik	1		Mir127	1		SNORA32_17	2
Zdhhc20	25		E130102H24Rik	1		Mir130a	1		SNORA54	2
Eif4g2	24		Mirg	1		Mir140	1		Snora61	2
Peg3	23		RP23-61D6.1.1	1		Mir148a	1		Snora64	2
Sema3c	23		Snhg4	1		Mir151	1		SNORA73_13	2
Adam10	22		Snhg7	1		Mir15a	1		Snora73a	2
Canx	22					Mir15b	1		Snord22	2
Lpl	22					Mir16-2	1		SNORD26_1	2
Nfib	22					Mir18	1		SNORD27	2
Vcl	22					Mir182	1		SNORD31	2
Maoa	21					Mir183	1		Snord65	2
Calu	20					Mir186	1		Snord96a	2
Lox	20					Mir187	1		snoU97	2
Ppfibp1	20					Mir188	1		0610007N19Rik	1
Ssr3	20					Mir1894	1		AA444953	1
Bmpr1a	19					Mir193	1		AC087117.1	1
D19Wsu162e	19					Mir193b	1		AC087117.2	1
Gpm6a	19					Mir195	1		AL807823.1	1
Impad1	19					Mir19a	1		CAAA01206539.1.10326.1	1
Maf	19					Mir20a	1		CT010429.1	1
Nedd4	19					Mir21	1		Mir1839	1
Tns3	19					Mir214	1		Mir1949	1
Cnot6	18					Mir22	1		Mir3068	1
Crim1	18					Mir221	1		Mir677	1
Cyp1b1	18					Mir222	1		Rnu73b	1
Gsk3b	18					Mir224	1		SCARNA1	1
Itgav	18					Mir23a	1		SCARNA11_2	1
Ppp1cb	18					Mir23b	1		SCARNA14_3	1
Spop	18					Mir24-2	1		Scarna17	1
Atp13a3	17					Mir25	1		SCARNA21_1	1
Cd47_1	17					Mir26b	1		Scarna9	1
Col1a1	17					Mir27a	1		SNORA1	1
Col1a2	17					Mir27b	1		SNORA14	1
Creb3l2	17					Mir28	1		Snora16a	1
Ctdsp2	17					Mir296	1		Snora17	1
Cxcl12	17					Mir298	1		Snora20	1
Ddx3x	17					Mir29a	1		Snora23	1
Gpr64	17					Mir29b-2	1		Snora28	1
Lin7c	17					Mir29c	1		SNORA29_1	1
Sparc	17					Mir301	1		SNORA3_4	1
Tcf20	17					Mir3082	1		SNORA3_5	1
Tnks2	17					Mir30a	1		SNORA36_4	1
Adamts9	16					Mir30b	1		SNORA36_6	1
Arf3	16					Mir30d	1		SNORA4_4	1
Capza2	16					Mir30e	1		SNORA40_17	1
Col3a1	16					Mir31	1		SNORA42_13	1
Dcbld2	16					Mir32	1		SNORA46_2	1
Ezr	16					Mir320	1		Snora47	1
Nckap1	16					Mir322	1		SNORA48_2	1
P4hb	16					Mir328	1		SNORA5_1	1
Rad21	16					Mir33	1		Snora52	1
Slc44a1	16					Mir342	1		SNORA53	1
Smarca2	16					Mir34a	1		Snora62	1
Timp2	16					Mir350	1		SNORA62_2	1
Twsg1	16					Mir351	1		SNORA63_2	1
Upk3b	16					Mir362	1		SNORA63_3	1
Aff4	15					Mir374	1		SNORA63_5	1
Bicc1	15					Mir410	1		Snora65	1
Cdh11	15					Mir411	1		SNORA67_2	1
Cdon	15					Mir421	1		Snora68	1
Fstl1	15					Mir455	1		Snora69	1
Igfbp4	15					Mir484	1		SNORA70_21	1
Mbtps2	15					Mir497	1		SNORA70_29	1
Mprip	15					Mir500	1		SNORA72_2	1
Scd1	15					Mir503	1		Snora73b	1
Taok1	15					Mir5097	1		SNORA74_1	1
Wnk1_1	15					Mir5099	1		Snora74a	1
1190002N15Rik	14					Mir5102	1		Snora75	1
Akap2	14					Mir5109	1		SNORA76_1	1
Arhgap5	14					Mir5115	1		Snora78	1
Arid1a	14					Mir532	1		Snora81	1
Cask	14					Mir541	1		Snord100	1
Ccnd2	14					Mir652	1		SNORD101	1
Cdc42ep1	14					Mir674	1		Snord104	1
Eif3a	14					Mir700	1		SNORD105	1
Emp1	14					Mir92-1	1		Snord11	1
Hsp90ab1	14					Mir93	1		SNORD11	1
Lifr	14					Mir96	1		Snord110	1
Man2a1	14					Mir98	1		Snord111	1
Mlec	14					Mir99a	1		Snord118	1
Msrb3	14					Mirlet7b	1		Snord12	1
Pafah1b2	14					Mirlet7d	1		SNORD12_1	1
Prrg3	14					Mirlet7g	1		SNORD12_2	1
Reep1	14					Mirlet7i	1		SNORD121A_2	1
Rnf213	14								Snord13	1
Sdc4	14								Snord14a	1
Sh3glb1	14								Snord14c	1
Sp3	14								Snord14d	1
Wwtr1	14								Snord14e	1
Atl3	13								Snord15b	1
B4galt1	13								SNORD16	1
Cdk4	13								Snord16a	1
F2r	13								Snord17	1
Fbln2	13								SNORD18_1	1
Gja1	13								SNORD18_3	1
Hnrnpa2b1	13								Snord19	1
Ildr2	13								SNORD19B_1	1
Mbnl2	13								Snord1a	1
mt-Nd5	13								Snord1b	1
Mtpn	13								Snord2	1
Pcyox1	13								SNORD20	1
Rbms1	13								Snord23	1
Slc38a2	13								SNORD24_1	1
Tmx3	13								SNORD24_2	1
Tpm1	13								SNORD25	1
Trpm7	13								SNORD28	1
Vps35	13								SNORD29_2	1
Wnt5a	13								SNORD30_2	1
Wt1	13								Snord35b	1
Bgn	12								SNORD36_1	1
Cbfb	12								SNORD36_2	1
Cd2ap	12								SNORD36_3	1
Csnk1e	12								SNORD38_1	1
Dcn	12								Snord38a	1
Efr3a	12								SNORD41	1
Ergic1	12								Snord42a	1
Fam120a	12								Snord42b	1
Gabarapl1	12								SNORD44	1
Gnas	12								SNORD45	1
Hsp90b1	12								Snord45b	1
Lims1	12								Snord47	1
Lrrn4	12								Snord49a	1
Myh9	12								Snord49b	1
Nus1	12								Snord4a	1
Pdha1	12								SNORD5	1
Phldb2	12								SNORD51	1
Picalm	12								Snord52	1
Rmnd5a	12								Snord53	1
Rnf11	12								Snord55	1
Rtn4	12								SNORD56	1
Sdc2	12								Snord57	1
Serpinh1	12								SNORD58_2	1
Ssr1	12								SNORD58_3	1
Stt3a	12								SNORD59	1
Surf4	12								SNORD60	1
Tmem123	12								SNORD63_1	1
Tmem30a	12								Snord66	1
2010106G01Rik	11								Snord67	1
9530068E07Rik	11								Snord68	1
Add3	11								Snord69	1
Angptl7	11								Snord70	1
Arf4	11								Snord71	1
Atl2	11								Snord72	1
Atp1b1	11								Snord73a	1
Azin1	11								SNORD74	1
Cd164	11								SNORD75_1	1
Crk	11								SNORD77	1
Csnk1a1	11								SNORD78	1
D0H4S114	11								SNORD79_1	1
Efna5_1	11								Snord8	1
Efnb2	11								SNORD81_1	1
Elovl5	11								Snord82	1
Fam3c	11								SNORD83_1	1
Fundc1	11								SNORD83_2	1
Gng12	11								Snord83b	1
Golt1b	11								Snord85	1
Hipk3	11								Snord87	1
Igfbp3	11								Snord88c	1
Kpnb1	11								Snord90	1
Mapk6	11								Snord91a	1
Mtdh	11								Snord92	1
Neo1	11								Snord98	1
Pabpc1	11								Snord99	1
Plxna4	11								snoU109_2	1
Polr2m	11								snoU2_19	1
Ptgs1	11								snoU54	1
Rhoq	11								snoU6-77	1
Ryk	11								snoZ39	1
Sec61a1	11								snoZ40	1
Serbp1	11
Slc43a3	11
Spnb2	11
St13	11
Stt3b	11
Tmem98	11
Tspan31	11
Vegfa	11
Vim	11
Wdr26	11
Xpo1	11
2810474O19Rik	10
Aes	10
Anln	10
Anp32a	10
Aplp2	10
Arhgap29	10
Atp5b	10
Cisd2	10
Clic4	10
Cltc	10
Cnbp	10
Cnot7	10
Dctn2	10
Ddb1	10
Dnaja2	10
Ermp1	10
F11r	10
Heg1	10
Hnrnpu	10
Itm2b	10
Lnpep	10
2006-03-01	10
Met	10
Mgat3	10
Mmd	10
mt-Nd1	10
Myh10	10
Pdia3	10
Pdzd8	10
Ptp4a2	10
Pum2	10
Qk_2	10
R3hdm2	10
Rab1	10
Rassf8_1	10
Rhou	10
Rps6ka3	10
2015-09-01	10
2011-09-01	10
Serinc1	10
Serp1	10
Spag9	10
Spry2	10
Tab3	10
Tmed5	10
Tubb5	10
Ugp2	10
Zfp644	10
2610018G03Rik	9
2700089E24Rik	9
Adnp	9
Ahcyl1	9
Amotl1	9
Arl6ip1	9
Cd34	9
Clcn3	9
Col4a1	9
Cpsf6	9
Ctnnb1	9
D17Wsu104e	9
Efemp1	9
Eps8	9
Esyt2	9
Flrt2	9
Gcnt1	9
Ghitm	9
Gm2a	9
Gnai2	9
Hnrnpab	9
Hs2st1	9
Hspa5	9
Kcnab1	9
Lamp2	9
Laptm4a	9
Lbh	9
Lhfp	9
Mbnl1	9
Mob1a	9
Mob1b	9
mt-Cytb	9
Naa50	9
Nptn	9
Pcbp2	9
Pja2	9
Rab31	9
Rab6b	9
Rap1b	9
2007-09-01	9
Sfr1	9
Slc16a1	9
Slc38a1	9
Slc48a1	9
Suz12	9
Tcp1	9
Tmbim6	9
Tmem106b	9
Tmem64	9
Tsc22d1	9
Txndc5	9
Ube2b	9
Vezf1	9
Vmp1	9
Wdr1	9
Ypel2	9
Ywhab	9
Ywhae	9
1110002B05Rik	8
1110018J18Rik	8
2010111I01Rik	8
AI597468	8
Akr1a1	8
Amfr	8
Arid1b	8
Arl6ip5	8
Atf4	8
Atp2a2	8
BC005537	8
Bcl2l11	8
Calr	8
Caprin1	8
Capzb	8
Cav1	8
Cav2	8
Cenpb	8
Chmp4b	8
Col4a5	8
Commd1	8
Cpe	8
Ctbp1	8
Ctsl	8
Dlc1	8
Dpy19l1	8
Dynll2	8
Efna5_2	8
Fam126a	8
Fosl2	8
Gata6	8
Gm20459	8
Gnb1	8
Gnb2l1	8
Gsr	8
Hif1a	8
Hnrnpa0	8
Id3	8
Insig2	8
Kdelr2	8
Lamc1	8
Lamp1	8
Lrrc58	8
Macf1	8
Marcks	8
Mcfd2	8
Mdfic	8
mt-Co1	8
Nadk	8
Oxct1	8
Pbrm1	8
Pdpn	8
Pnrc1	8
Ppp2ca	8
Prkar1a	8
Prnp	8
Psap	8
Rab5c	8
Rcn1	8
Rnf44	8
Rod1	8
Rps3	8
Rtn3	8
2002-09-01	8
Slc25a39	8
Slc39a7	8
Slc6a6	8
Slc9a3r1	8
Smarca4	8
Smo	8
Snd1	8
Snx3	8
Ssb	8
Strn3	8
Syncrip	8
Taf15	8
Tes	8
Tfg	8
Tia1	8
Tm7sf3	8
Tmsb4x	8
Tram1	8
Tspan3	8
Uba3	8
Uso1	8
Vapa	8
Wls	8
Ywhag	8
Zc3hav1	8
Zcchc11	8
Zfand3	8
Zfp266	8
Zyx	8
1600012H06Rik	7
2310022B05Rik	7
4933439F18Rik	7
Abca1	7
Adam9	7
Aebp2	7
Ak3	7
Aldh1a1	7
Anapc1	7
Ankrd40	7
App	7
Arl2bp	7
Atad2	7
B3gnt2	7
Ccz1	7
Cdkn2a	7
Celf2	7
Clic1	7
Col8a1	7
Cops2	7
Csgalnact2	7
Ctnnd1	7
Ctsb	7
Ddr1	7
Ddx17	7
Dync1i2	7
Edem1	7
Ei24	7
Eif1ax	7
Enpp4	7
Ergic2	7
Eri1	7
Etf1	7
Exoc6b	7
Fads1	7
Gas1	7
Gnai3	7
Gxylt2	7
Hccs	7
Hdgf	7
Hiatl1	7
Ifngr2	7
Lats2	7
Leprel4	7
Lgals1	7
Lman1	7
Loxl1	7
Lypd6	7
Man1a	7
Mgea5	7
Mgst1	7
Mical2	7
Msi2	7
Msn	7
mt-Nd2	7
Mtch1	7
Mxra7	7
Nid2	7
Nrn1	7
Nufip2	7
Pcgf5	7
Ppp1ca	7
Ppp3r1	7
Psmc6	7
Ptplad2	7
Ptrf	7
Rab14	7
Rab21	7
Rad23b	7
Rbbp4	7
Rc3h2	7
Rdx	7
Rock2	7
Rpl8	7
Rpn1	7
Sar1a	7
Sec63	7
Serinc3	7
Slk	7
Smc4	7
Spast	7
Srsf1	7
Stim2	7
Stx12	7
Syne2	7
Tcf12	7
Tfdp2	7
Tgfbr2	7
Tgm2	7
Tmem108	7
Tmem33	7
Tmem59	7
Tmod3	7
Ube2r2	7
Ubr5	7
Ugcg	7
Usp22	7
Wisp1	7
Zfr	7
2610001J05Rik	6
Abce1	6
Actb	6
Agps	6
Aktip	6
Anxa1	6
Arf5	6
Arl4c	6
Arl8b	6
Arnt	6
Arpc1a	6
Arpc2	6
Arpp19	6
Atad1	6
Atf2	6
Atp6v0e	6
Bri3bp	6
Ccdc50	6
Ccna2	6
Ccng1	6
Cct4	6
Cd81	6
Cdc42se2	6
Cdk16	6
Cdkn2c	6
Cldn15	6
Clint1	6
Clstn1	6
Cmtm3	6
Cnpy2	6
Cobll1	6
Creb3l1	6
Crls1	6
Csrp1	6
Cyb5r3	6
Ddit3	6
Ddost	6
Dek	6
Dhx15	6
Dock11	6
Dut	6
E2f1	6
Ect2	6
Elavl1	6
Ept1	6
Ero1l	6
Ezh2	6
Fam18b	6
Fam53c	6
Fbxl3	6
Fermt2	6
Fkbp9	6
Fnip1	6
Frmd4b	6
Fscn1	6
Fyttd1	6
Galnt1	6
Gatad1	6
Gm20503	6
Gng10	6
Golph3	6
Gorasp2	6
Gpbp1	6
H3f3b	6
Hdlbp	6
Hmgxb4	6
Hnrnpd	6
Hnrnpk	6
Hnrnpul2	6
Ifrd1	6
Jak2	6
Krcc1	6
Lass2	6
Lrp6	6
Lsm14a	6
Lsm2	6
Ly6e	6
Mapkapk2	6
2007-03-01	6
Mat2b	6
Matr3	6
Mbd2	6
Mdh2	6
Meis2	6
Morf4l2	6
Mospd2	6
Mras	6
Nars	6
Nbl1	6
Ncapg2	6
Ndfip2	6
Ndufb9	6
Nfia	6
Nme1	6
Nras	6
Pafah1b1	6
Paip2	6
Pak4	6
Pbx1	6
Pdgfra	6
Pds5b	6
Pfn1	6
Pgrmc1	6
Phc2	6
Pkn2	6
Plaa	6
Pldn	6
Ppib	6
Ppic	6
Prr5	6
Psma7	6
Ptprs	6
Rai14	6
Rbfox2	6
Rbm28	6
Rest	6
Rnase4	6
Rrm1	6
Scpep1	6
Sdhaf2	6
Sec14l1	6
Sepp1	6
Sfpq	6
Sh3bgrl	6
Slc7a1	6
Sppl3	6
Sri	6
Steap2	6
Stx7	6
Syngr2	6
Tbc1d15	6
Tbl1xr1	6
Tbx18	6
Tead1_1	6
Tgfb3	6
Thbs1	6
Thra	6
Tipin	6
Tmem151a	6
Tmem55a	6
Tmx1	6
Top2a	6
Tpd52l2	6
Trio	6
Tspan8	6
Tspan9	6
Tsr2	6
Uba1	6
Ube2k	6
Ubxn1	6
Upk1b	6
Usp46	6
Usp9x	6
Vapb	6
Wapal	6
Wasl	6
Wnt4	6
Yaf2	6
Yipf4	6
Ykt6	6
Yme1l1	6
Ywhaz	6
Zcchc24	6
Zdhhc5	6
2610507B11Rik	5
2810407C02Rik	5
5930434B04Rik	5
6330578E17Rik	5
Abhd2	5
Acly	5
Acta2	5
Aif1l	5
Akt1	5
Alad	5
Amotl2	5
Ano1	5
Ano6	5
Anp32e	5
Anxa3	5
Anxa4	5
Asah1	5
Atp1a1	5
Atp5a1	5
Atp5g3	5
Atp6v1b2	5
B2m	5
Bag1	5
Bmp2k	5
Bmp4	5
Bmper	5
Bnc1	5
C78339	5
Cacnb3	5
Calm1	5
Calm3	5
Capns1	5
Casc4	5
Cbx6	5
Cct2	5
Cct5	5
Cct8	5
Cd44	5
Cdc42	5
Cdc42bpa	5
Cenpa	5
Cfdp1	5
Cfl2	5
Cggbp1	5
Chic2	5
Cnih	5
Cops4	5
Cox4i1	5
Cpne3	5
Cs	5
Csnk1g2	5
Cwc15	5
Cyb5	5
D15Ertd621e	5
D17Wsu92e	5
D2Ertd750e	5
Ddr2	5
Ddx6	5
Dnajb11	5
Dync1li2	5
Ehmt2	5
Eif3h	5
Elf2	5
Emg1	5
Emp2	5
Erp29	5
Exoc5	5
Fam108c	5
Fam92a	5
Far1	5
Fbn1	5
Fbxo11	5
Fem1b	5
Fhl1	5
Fndc3a	5
Fth1	5
Gabarap	5
Gatad2a	5
Gfpt1	5
Hat1	5
Hnrnph1	5
Hnrnpl	5
Hsd17b12	5
Ier3	5
Igf2bp2	5
Ireb2	5
Jak1	5
Kbtbd2	5
Kcmf1	5
Kctd10	5
Kctd5	5
Kdm5a	5
Klf9	5
Klhl5	5
Lass6	5
Lbr	5
Leprotl1	5
Lima1	5
Lmo4	5
Lpcat4	5
Lrrc59	5
Lsm12	5
Ltbr	5
Magt1	5
Manf	5
Map4k3	5
Mapk1	5
2008-03-01	5
Med13	5
Med8	5
Mef2a	5
Mib1	5
mt-Nd4	5
Mtch2	5
Mtss1	5
Myadm	5
Ncl	5
Necap1	5
Nek7	5
Ninj1	5
Npc2	5
Nrp2	5
Nudt3	5
Ociad1	5
Ostc	5
Paip1	5
Pdcd4	5
Pdia6	5
Pik3r1	5
Pim3	5
Pkia	5
Pls3	5
Plxnb2	5
Pole4	5
Ppm1a	5
Ppp2cb	5
Prkacb	5
Prkd3	5
Prkg2	5
Psat1	5
Psip1	5
Ptbp2	5
Ptpn11	5
Ptpra	5
Pum1	5
Rab2a	5
Rabggtb	5
Rala	5
Rassf8_2	5
Rbm39	5
Rbpms	5
Rcan2	5
Rheb	5
Rlim	5
Rnf10	5
Rnf128	5
Rnft1	5
Rpa1	5
Rpl4	5
Rps5	5
Rspo1	5
Sacm1l	5
Serinc5	5
Serpinb6b	5
Setd5	5
Sf3b1	5
Ski	5
Slain2	5
Slc25a4	5
Slc30a9	5
Smc6	5
Smek2	5
Snx24	5
Snx5	5
Soat1	5
Srp14	5
Ssr4	5
St3gal5	5
Ston1	5
Strap	5
Sulf1	5
Sumo3	5
Syap1	5
Tab2	5
Tagln2	5
Tapbp	5
Tax1bp1	5
Tgfbr3	5
Tmem176b	5
Tmem184b	5
Tmem188	5
Tmem29_2	5
Tmf1	5
Tmpo	5
Tpm4	5
Tsfm	5
Ube2e2	5
Ube2g1	5
Ubqln1	5
Ugdh	5
Ugt1a1	5
Ugt1a10	5
Ugt1a2	5
Ugt1a5	5
Ugt1a6a	5
Ugt1a6b	5
Ugt1a7c	5
Ugt1a8	5
Ugt1a9	5
Vgll3	5
Vprbp	5
Wasf2	5
Whsc1	5
Xbp1	5
Ypel5	5
Zdhhc3	5
Zfp367	5
Zfp36l1	5
Zfp706	5
Zmpste24	5
0610007L01Rik	4
1110007C09Rik	4
1500032L24Rik	4
2610203C20Rik	4
2700029M09Rik	4
4931406P16Rik	4
5730437N04Rik	4
Acadl	4
Acsl4	4
Adipor1	4
Adipor2	4
Adk	4
Ahr	4
Akap11	4
Aldh18a1	4
Alg6	4
Ammecr1	4
Anapc5	4
Ankrd46	4
Antxr1	4
Anxa2	4
Araf	4
Arap2	4
Arhgdia	4
Arhgdib	4
Arih1	4
Arl5a	4
Arl6ip6	4
Arpc4	4
Arpc5l	4
Atp2c1	4
Atp6ap2	4
Axl	4
B4galt5	4
BC096441	4
Bcap29	4
Bcas2	4
Bsg	4
Calm2	4
Cand1	4
Cbx5	4
Ccdc122	4
Ccdc47	4
Ccnd1	4
Cct6a	4
Cd276	4
Cdc27	4
Cdkn1b	4
Cetn3	4
Chd1	4
Chuk	4
Clip1	4
Clta	4
Cmc1	4
Cmtm7	4
Cnot4	4
Col4a2	4
Col5a1	4
Col6a1	4
Commd3	4
Copb2	4
Cops7a	4
Cpd	4
Crip2	4
Csde1	4
Csnk2a1	4
Ctps	4
Ctsd	4
Cul1	4
Cul3	4
Cyp39a1	4
D4Ertd22e	4
D4Wsu53e	4
Daam2	4
Dab2_1	4
Dag1	4
Dap	4
Dbi	4
Ddx5	4
Degs1	4
Denr	4
Derl1	4
Dhx9	4
Dnajb4	4
Dnajc14	4
Dnajc7	4
Dram2	4
Dusp16	4
Dusp5	4
Dynlrb1	4
Dzip3	4
Ebag9	4
Eef1a1	4
Eef1b2	4
Eif3i	4
Eif3l	4
Eif4b	4
Eif4ebp1	4
Eif4enif1	4
Epdr1	4
Fads2	4
Fam108b	4
Fam134b	4
Fam168b	4
Fam180a	4
Fam49b	4
Fam76b	4
Fis1	4
Fkbp2	4
Fkbp8	4
Flnb	4
Ganab	4
Gars	4
Gjc1	4
Glt25d1	4
Gmfb	4
Gnl3l	4
Golim4	4
Golm1	4
Gprc5a	4
Gtf2i	4
Gxylt1	4
H2afv	4
Hells	4
Hook3	4
Hoxa3_2	4
Hp1bp3	4
Hspa13	4
Hspg2	4
Igfbp6	4
Ipo7	4
Isoc1	4
Itfg1	4
Itfg3	4
Kdelr3	4
Kdm6a	4
Klf6	4
Lemd3	4
Litaf	4
Lix1l	4
Luc7l2	4
Mars	4
Mbp	4
Med1	4
Megf6	4
Mex3c	4
Mid1ip1	4
Minos1	4
Mkks	4
Mmadhc	4
Mpdz	4
Mrpl33	4
Msl3	4
mt-Nd6	4
Mt1	4
Mtap	4
Mtmr6	4
Myl12a	4
Mzt1	4
Naa38	4
Nab1	4
Naf1	4
Nbr1	4
Ndufa9	4
Nedd8	4
Nfatc3	4
Ngfrap1	4
Nid1	4
Nipa2	4
Nipbl	4
Nisch	4
Nkain4	4
Nmt2	4
Notch2	4
Nucks1	4
Oat	4
Ola1	4
Os9	4
Osbp	4
Ostf1	4
Park7	4
Pdcd6	4
Pdcd6ip	4
Pdpk1	4
Perp	4
Pgrmc2	4
Phip	4
Pias2	4
Pip4k2c	4
Pitpna	4
Pkd2	4
Plekhh2	4
Plscr3	4
Pmepa1	4
Polr1d	4
Pon2	4
Ppp2r4	4
Prkcd	4
Prkrir	4
Psme3	4
Ptk7	4
Ptpn13	4
Pttg1ip	4
Qrich1	4
Rab12	4
Rab28	4
Rabep1	4
Rac1	4
Raly	4
Ranbp2	4
Rbm18	4
Rbm7	4
Rcn2	4
Rer1	4
Rfk	4
Rhobtb3	4
Rnf6	4
Rras2	4
Rsrc2	4
S100a4	4
S100a6	4
Sc4mol	4
Scaf11	4
Sdcbp	4
Sec22b	4
Serf2	4
Sesn1	4
Sfxn1	4
Sh3pxd2a	4
Sh3rf1	4
Shisa5	4
Skil	4
Slc2a3	4
Slc30a4	4
Slc30a5	4
Smarcc1	4
Smpd3	4
Snrpd3	4
Snx10	4
Snx13	4
Sox4_1	4
Sp1	4
Spg21	4
Sqstm1	4
Srek1	4
Srp72	4
Srsf9	4
Ssbp1	4
Stard3nl	4
Steap1	4
Stk24	4
Strn	4
Stub1	4
Sumf1	4
Sun2	4
Swi5	4
Sypl	4
Tacc1	4
Taf2	4
Tceal8	4
Tcf25	4
Tgfbr1	4
Thoc7	4
Timm8b	4
Tjp1	4
Tmco1	4
Tmed7	4
Tmem165	4
Tmem65	4
Tnfrsf12a	4
Tnfsf13	4
Tob1	4
Tomm6	4
Topbp1	4
Tra2a	4
Traf7	4
Trim59	4
Trip12	4
Tspan5	4
Txn1	4
Txn2	4
Uap1	4
Ube2h	4
Ube2m	4
Ube2w	4
Ube2z	4
Ubr3	4
Uqcrfs1	4
Usp34	4
Vamp3	4
Vamp8	4
Wdr82	4
Wnt9a	4
Wwc2	4
Xpo7	4
Yes1	4
Zbtb44	4
Zdhhc2	4
Zfp106	4
Zfp207	4
Zfp326	4
Zfp36l2	4
Zfpm2	4
Zhx1	4
Zmiz1	4
Zmynd8	4
Znrf2	4
0610007P14Rik	3
0610010K14Rik	3
0610010O12Rik	3
1110037F02Rik	3
1110065P20Rik	3
1500003O03Rik	3
1500012F01Rik	3
2010002N04Rik	3
2310004N24Rik	3
2310016M24Rik	3
2310036O22Rik	3
2510006D16Rik	3
2900026A02Rik	3
4930420K17Rik	3
6720456B07Rik	3
8430410K20Rik	3
9130011J15Rik	3
A930001N09Rik	3
Abi1	3
Acat1	3
Acsl5	3
Actn1	3
Actr2	3
Acvr1	3
Add1	3
Aebp1	3
Agap3	3
Agfg1	3
Agpat3	3
Akirin2	3
Anapc11	3
Anxa5	3
Ap1ar	3
Appbp2	3
Arhgap11a	3
Arhgef12	3
Arhgef25	3
Arid4b	3
Arl5b	3
Arpc3	3
Asna1	3
Asph	3
Atp1b3	3
Atp5d	3
Atp6v0d1	3
Atp6v1c1	3
B4galt4	3
Banf1	3
Bap1	3
Basp1	3
BC003331	3
BC004004	3
Bhlhe40	3
Bicd2	3
Birc5	3
Birc6	3
Bnip3l	3
Brd2	3
C1qbp	3
C330027C09Rik	3
Camk2g	3
Cap1	3
Ccdc109a	3
Ccdc127	3
Ccdc23	3
Ccdc55	3
Ccpg1	3
Cdc123	3
Cdc37	3
Cdc37l1	3
Cdca3	3
Cdk11b	3
Cdk2ap2	3
Cebpg	3
Chchd3	3
Chmp5	3
Chordc1	3
Chpt1	3
Ckap4	3
Ckap5	3
Cldn25	3
Cln5	3
Col4a3bp	3
Commd6	3
Commd8	3
Comt	3
Coro1c	3
Cox6a1	3
Cox8a	3
Cpox	3
Creb5	3
Cript	3
Crtap	3
Csda	3
Csgalnact1	3
Csnk1d	3
Cst3	3
Cstb	3
Ctage5	3
Ctcf	3
Ctnna1	3
Cul4b	3
Cux1	3
D19Ertd737e	3
Dbf4	3
Dbndd2	3
Ddx47	3
Deb1	3
Dgcr2	3
Dhrs3	3
Dlg1	3
Dnaja3	3
Dnajc13	3
Dph3	3
Dpy19l4	3
Dpy30	3
Dpysl2	3
Drap1	3
Drg1	3
Dtx3	3
Dynlt3	3
Ece1	3
Edn1	3
Efha1	3
Egfr	3
Eif1a	3
Eif3d	3
Eif3k	3
Eif4e2	3
Eif4h	3
Epc2	3
Erp44	3
Evi5	3
Fam107b	3
Fam117b	3
Fam118a	3
Fam160b2	3
Fam162a	3
Fam178a	3
Fam198b	3
Fam84b	3
Fam98b	3
Fbxl5	3
Fbxw11	3
Fgfr1_1	3
Fgfr1op	3
Fkbp4	3
Fkbp5	3
Flna	3
Fmr1	3
Fnbp1l	3
Foxm1	3
Fras1	3
G3bp2	3
Gab1	3
Gadd45a	3
Galc	3
Galnt2	3
Galnt7	3
Gata4	3
Gclm	3
Gdi2	3
Gdpd1	3
Gemin7	3
Gga2	3
Ghr	3
Glo1	3
Gltp	3
Gm10397	3
Gm20388	3
Gm20390	3
Gna12	3
Gnl1	3
Grb2	3
Grem1	3
Grk6	3
Grn	3
Gtf2h5	3
Guk1	3
Gypc_2	3
Haus4	3
Herpud2	3
Hint1	3
Hip1	3
Hipk1	3
Hipk2	3
Hist3h2a	3
Hmgcr	3
Hmgn3	3
Hnrnpm	3
Hnrnpul1	3
Hnrpll	3
Hprt	3
Hsbp1	3
Hscb	3
Hspa9	3
Id1	3
Ide	3
Idh2	3
Ifit2	3
Il6st	3
Ilkap	3
Iqgap1	3
Iqsec1	3
Itga3	3
Itpr1	3
Ivns1abp	3
Josd1	3
Jund	3
Kank2	3
Kdelr1	3
Kif2a	3
Klhl2	3
Kras	3
Ktn1	3
Laptm4b	3
Ldlrad3	3
Lman2	3
Lmnb1	3
Loxl2	3
Lrrfip1	3
Lsp1	3
Lypla1	3
Lzts2	3
Maea	3
Magoh	3
Maml1	3
Manbal	3
2009-03-01	3
Mcart1_1	3
Mdm2	3
Me2	3
Med21	3
Med28	3
Med30	3
Med7	3
Memo1	3
Mettl9	3
Mff	3
Mgat2	3
Mier1	3
Mllt10	3
Mllt4	3
Mob4	3
Mpst	3
Mrpl13	3
Mrpl14	3
Mrps14	3
Mrps24	3
Msln	3
Mt2	3
Mta1	3
Mta2	3
Mtf2	3
Mtx2	3
Mxd4	3
Mxi1	3
Myo1c	3
Myof	3
Naaa	3
Nap1l1	3
Ncam1	3
Ndfip1	3
Ndufa4	3
Ndufa6	3
Ndufa7	3
Ndufb6	3
Ndufb8	3
Ndufv3	3
Nfe2l1	3
Nr2f2	3
Nr3c1	3
Nrp1	3
Nupr1	3
Orc6	3
Osbpl9	3
Pacs2	3
Pard6b	3
Pawr	3
Pcm1	3
Pdap1	3
Pdia4	3
Pdlim5	3
Pfdn1	3
Pfdn2	3
Pfdn5	3
Pgap2	3
Phf10	3
Pip4k2a	3
Pkig	3
Pla2g12a	3
Plekha2	3
Plscr2	3
Plxna1	3
Pmp22	3
Pnrc2	3
Polr2d	3
Polr3k	3
Pomp	3
Ppp1r18	3
Ppp1r8	3
Ppp2r2d	3
Ppp2r5c	3
Ppp3ca	3
Ppp3cb	3
Prc1	3
Prdx3	3
Prex2	3
Prkaa1	3
Prkaca	3
Prpf40a	3
Prpf8	3
Prps2	3
Prrc2b	3
Prrx1	3
Prss23	3
Psma1	3
Psmb1	3
Psmb6	3
Psmd12	3
Ptdss1	3
Ptk2	3
Ptms	3
Ptplad1	3
Ptpmt1	3
Ptpn9	3
Ptprf	3
Pxk	3
Qser1	3
R3hdm1	3
Rab11a	3
Rab1b	3
Rab8b	3
Rab9	3
Rabgap1	3
Racgap1	3
Rbbp9	3
Rbl1	3
Rbl2	3
Rbm26	3
Rbms2	3
Rcc2	3
Reep3	3
Rere	3
Rexo2	3
Rhoc	3
Rnasek	3
Rnd1	3
Rnd3	3
Rnf13	3
Rnf139	3
Rp2h	3
Rp9	3
Rpa3	3
Rpe	3
Rpl14	3
Rpl22	3
Rpl23	3
Rplp1	3
Rsl1d1	3
S100a10	3
Sap30	3
Sar1b	3
Sav1	3
Sdf4	3
Sdha	3
Sdhc	3
Sdpr	3
Sec13	3
Sec62	3
Seh1l	3
Sema3d	3
2010-09-01	3
2008-09-01	3
Sepw1	3
Sgms1	3
Sh3glb2	3
Sh3kbp1	3
Shb	3
Shfm1	3
Shmt2	3
Sigmar1	3
Slc25a23	3
Slc25a46	3
Slc35a1	3
Slc39a10	3
Slc7a5	3
Slc7a6	3
Slc7a6os	3
Slc8a1	3
Slmo2	3
Smad6	3
Smad7	3
Smc3	3
Snapc5	3
Snta1	3
Socs5	3
Son	3
Sord	3
Spats2	3
Spint2	3
Spred1	3
Sptlc2	3
Srp19	3
Srsf6	3
Ssr2	3
Ssrp1	3
St6galnac6	3
Stard7	3
Stip1	3
Strbp	3
Stx16	3
Tars	3
Tbk1	3
Tbrg1	3
Tcf3	3
Tex261	3
Tgif1	3
Tmem11	3
Tmem48	3
Tmem5	3
Tmem50a	3
Tmem66	3
Tnpo1	3
Tprgl	3
Tpst1	3
Trim17	3
Trim44	3
Trp53inp1	3
Tsn	3
Tspan15	3
Ttc1	3
Twf1	3
Txndc17	3
Txnip	3
Txnl1	3
Ube2e3	3
Ube2l3	3
Ubtd2	3
Uqcrq	3
Usp3	3
Usp7	3
Vcam1	3
Vdac1	3
Vdac2	3
Vps26a	3
Vps54	3
Wipi2	3
Wsb1	3
Wwc1	3
Yy1	3
Zfand6	3
Zfp148	3
Zfp260	3
Zfp292	3
Zfp385a	3
Zfp664_2	3
Zmym4	3
Zranb2	3
0610009D07Rik	2
1110001J03Rik	2
1110003E01Rik	2
1110058L19Rik	2
1600021P15Rik	2
1700025G04Rik	2
1810013D10Rik	2
1810013L24Rik	2
1810032O08Rik	2
1810035L17Rik	2
1810055G02Rik	2
2010107E04Rik	2
2310044H10Rik	2
2410001C21Rik	2
2410015M20Rik	2
2610029G23Rik	2
2610101N10Rik	2
2700007P21Rik	2
2700078E11Rik	2
2810008M24Rik	2
2810417H13Rik	2
2900064A13Rik	2
4732418C07Rik	2
4933433P14Rik	2
5430437P03Rik	2
5930416I19Rik	2
A630007B06Rik	2
Abcd3	2
Acbd3	2
Acn9	2
Acox1	2
Acyp1	2
Adam17	2
Adnp2	2
Adss	2
Afg3l1	2
Aftph	2
Agpat9	2
Aldh1l2	2
Aldh6a1	2
Alg2	2
Amn1	2
Anapc16	2
Ankfy1	2
Ankib1	2
Ankrd11	2
Ankrd13a	2
Ankrd17	2
Antxr2	2
Ap3m1	2
Aplp1	2
Arhgap18	2
Arhgap19	2
Arhgef2	2
Arhgef5	2
Arl6	2
Asf1a	2
Asnsd1	2
Atf1	2
Atg3	2
Atp2b1	2
Atp5c1	2
Atp5e	2
Atp5j	2
Atp6v0b	2
Atp6v1a	2
Atpif1	2
Atrnl1	2
Atxn7l3	2
Aurkaip1	2
Avpi1	2
B3galnt2	2
B3gnt9-ps	2
B4galt6	2
B630005N14Rik	2
Bace1	2
Bak1	2
Bax	2
Baz1b	2
BC030336	2
Bdnf	2
Bend4	2
Bicd1	2
Blcap	2
Blmh	2
Bnip2	2
Bok	2
Bola2	2
Brd4	2
Bst2	2
Btaf1	2
Bub1b	2
C030046E11Rik	2
C030046I01Rik	2
C1d	2
Cacybp	2
Carm1	2
Casc5	2
Casp3	2
Cbx1	2
Ccdc34	2
Ccdc80	2
Ccdc91	2
Ccnb2	2
Ccnl2	2
Cd82	2
Cd99l2	2
Cdh3	2
Cdk19	2
Cdkn2aipnl	2
Cdkn2b	2
Cdsn	2
Cdt1	2
Cdyl	2
Cebpb	2
Celf1	2
Chd4	2
Clcn5	2
Clip3	2
Clptm1l	2
Cmtm6	2
Cnih4	2
Cnn2	2
Copa	2
Copg	2
Cops3	2
Cotl1	2
Cox17	2
Cox6b1	2
Cox7a2	2
Creb1	2
Creg1	2
Cryab	2
Csf1	2
Cstf2	2
Ctdnep1	2
Ctdspl2	2
Ctgf	2
Ctnnbip1	2
Ctsa	2
Cttnbp2nl	2
Cuedc2	2
Cxxc5	2
Cyb5r1	2
Cyfip1	2
Cyr61	2
D730040F13Rik	2
Dad1	2
Dazap2	2
Dbt	2
Dctn6	2
Ddah2	2
Ddx39b	2
Dgcr6	2
Dlat	2
Dnajb9	2
Dnajc10	2
Dnajc25	2
Dnajc3	2
Dpf2	2
Dusp6	2
Dync1li1	2
Ecd	2
Echs1	2
Efemp2	2
Efnb1	2
Ehbp1	2
Ehd1	2
Eif1	2
Eif2a	2
Eif2ak1	2
Eif2ak2	2
Eif3f	2
Eif4a2	2
Eif4g1	2
Eif5a	2
Elk1	2
Elmod2	2
Elof1	2
Emp3	2
Emx2	2
Ensa	2
Entpd7	2
Epb4.1l2	2
Eps15	2
Erbb2ip	2
Ergic3	2
Erich1	2
Erlec1	2
Etnk1	2
Ext2	2
Fam114a2	2
Fam115a	2
Fam195b	2
Fam33a	2
Fam63b	2
Fgfr1op2	2
Fkbp10	2
Fkbp11	2
Fkbp1a	2
Flnc	2
Flt4	2
Fnta	2
Foxp1	2
Fundc2	2
Fxr1	2
Fzd6	2
Gabbr1	2
Gcom1	2
Ggh	2
Gigyf2	2
Gkap1	2
Gm20425	2
Gm9843	2
Gmnn	2
Gnaq	2
Gnpat	2
Gosr2	2
Got1	2
Gpam	2
Gpr125	2
Gpr39	2
Gpx1	2
Gpx7	2
Gramd4	2
Grsf1	2
Gsn	2
Gspt1	2
Gtf2a2	2
Gtf2e2	2
Gulp1	2
Gypc_1	2
H47	2
Hcfc1	2
Hcfc1r1	2
Hdac7	2
Hexa	2
Hist1h1b	2
Hist1h1d	2
Hist1h1e	2
Hist1h2ab	2
Hist1h3i	2
Hist1h4d	2
Hoxb2	2
Hpse	2
Ibtk	2
Id2	2
Idh1	2
Idh3a	2
Ier3ip1	2
Ift20	2
Ift80	2
Igbp1	2
Igf2r	2
Igfbp7	2
Il13ra1	2
Il1r1	2
Il33	2
Impa1	2
Ing1	2
Ing4	2
Ip6k1	2
Ipo5	2
Jkamp	2
Jub	2
Kank1	2
Kctd2	2
Khsrp	2
Kidins220	2
Kif11	2
Kif5b	2
Klhdc2	2
Klhl13	2
Klhl22	2
Klhl7	2
Kpna3	2
Kpna4	2
Lamtor2	2
Ldb1	2
Lin54	2
Lipa	2
Llgl1	2
Lpp	2
Lrp12	2
Lrrfip2	2
Lsm1	2
Lsm14b	2
Lsm3_2	2
Ltbp1	2
Luc7l3	2
Luzp1	2
Lyrm5	2
M6pr	2
Maged1	2
Manea	2
Map1lc3b	2
Map2k3	2
Map3k1	2
Mapk3	2
2002-03-01	2
2005-03-01	2
Max	2
Mbd3	2
Mboat7	2
Mcl1	2
Mcm5	2
Mdh1	2
Mea1	2
Med10	2
Med13l	2
Meis1	2
Mesdc2	2
Metap1	2
Metap2	2
Metrnl	2
Mfsd1	2
Mga	2
Mgat4b	2
Mid1	2
Mis12	2
Mki67	2
Mlf2	2
Mocs2	2
Mpg	2
Mpp5	2
Mpzl1	2
Mrpl18	2
Mrpl28	2
Mrpl43	2
Mrps34	2
Mrps7	2
Msh6	2
Msl1	2
Msl2	2
Mtap4_1	2
Mtfr1	2
Mthfd2	2
Mtus1	2
Mut	2
Mycbp	2
Myst3	2
N4bp1	2
Nampt	2
Nans	2
Ncbp1	2
Ncbp2	2
Ndel1	2
Ndufa1	2
Ndufa13	2
Ndufa5	2
Ndufa8	2
Ndufc2	2
Ndufs2	2
Ndufs4	2
Ndufs7	2
Ndufv2	2
Net1	2
Nf1	2
[truncated: 1,539 more rows]
