# Supplementary material for: Transcription factor Wilms’ tumor 1 regulates developmental RNAs through 3′ UTR interaction
Source: Genes Dev. 2017 Feb 15;31(4):347–52. doi: 10.1101/gad.291500.116 (PMC5358755; doi:10.1101/gad.291500.116)
Supplement: Supplemental Material [file supp_gad.291500.116_Supplemental_Table_8_ChIPseq_and_Transcriptome_comparison.xlsx]

## Sheet: Sheet1
Comparison of ChIPseq targets to transcriptome changes in M15
ChIPseq targets (Motamedi et al., 2014)	Differentially regulated in M15	Downregulated in M15 and found in hybrids
0610011L14Rik	2610018G03Rik	Abca1
1110031I02Rik	4930486L24Rik	Bmf
1110051M20Rik	5730469M10Rik	Btg2
1110059G10Rik	Abca1	Ccdc64
1190002H23Rik	Acsbg1	Cdh11
1190002N15Rik	Actn3	Csdc2
1300014I06Rik	Aldh3a1	Ctsf
1600012F09Rik	Amhr2	D0H4S114
1600027N09Rik	Ank	Eln
1700007K13Rik	Ankrd1	Ephb2
1700030K09Rik	Anpep	Fmod
1700054N08Rik	Bcam	Igfbp3
1700065I17Rik	Bmf	Igfbp5
1700067K01Rik	Btg2	Il17rd
1810055G02Rik	C3	Itfg3
1810063B05Rik	Cacna1g	Kcnab1
2310002L09Rik	Cacybp	Megf6
2310008H09Rik	Cadm4	Mgat3
2310022A10Rik	Car6	Mgst1
2410018M08Rik	Ccdc64	Pdgfra
2610027L16Rik	Cd55	Peg3
2610028H24Rik	Cdh11	Plxnb1
2610034M16Rik	Celf4	Podxl
2610524H06Rik	Cfh	Prrg3
2700097O09Rik	Cntfr	Rab6b
2900006K08Rik	Col8a2	Rdh10
3110056O03Rik	Cpne2	Rhbdl3
3110062M04Rik	Cpz	Rspo1
3110082I17Rik	Cryl1	Satb1
3230401D17Rik	Csdc2	Smtnl2
3830403N18Rik	Ctsf	St3gal1
3830406C13Rik	Cycs	Sulf1
4921524J17Rik	Cygb	Tgm2
4930404N11Rik	D0H4S114	Tmem8
4930427A07Rik	Dsel	Wnt5a
4930453N24Rik	Eln	Wnt9a
4930521A18Rik	Ephb2	Zbtb8b
4933405O20Rik	Ephb6	Zfp385a
4933424B01Rik	Erbb3
5430407P10Rik	Fads6
5730469M10Rik	Fam180a
5730590G19Rik	Fam46c
5830415F09Rik	Fam49a
6030419C18Rik	Fam84a
6330408A02Rik	Fmod
6330409N04Rik	Folr1
6330578E17Rik	Fos
6430571L13Rik	Fxyd1
6430573F11Rik	Gch1
6530418L21Rik	Gm12505
8430406I07Rik	Gm12603
8430410A17Rik	Gm12840
9930012K11Rik	Gm17384
9930013L23Rik	Gm20400
A230051G13Rik	Gm20419
A730017C20Rik	Gm8113
A830007P12Rik	Gpr56
Aaas	Grem1
Aacs	Gtpbp4
Aard	Hmga2
Abca1	Hoxb9
Abca8a	Igdcc4
Abcc5	Igfbp3
Abcd2	Igfbp5
Abce1	Igfbp6
Abhd1	Igsf9
Abi3	Il17rd
Ablim1	Itfg3
Acaca	Kcnab1
Acad8	Kcnd2
Acat1	Klf4
Acat2	Krt15
Acbd3	Lass4
Accn1	Ldhb
Accn4	Lgals3
Acot12	Lgr5
Acot7	Lrp2
Acrbp	Lyar
Acsbg1	Megf6
Acsl5	Mgat3
Acss2	Mgp
Acta1	Mgst1
Acta2	Mmp15
Actn3	Mphosph10
Actr2	Myc
Actr8	Ngef
Acy3	Nqo1
Acyp2	Nrg1
Adam12	Nxf3
Adam3	Oprl1
Adamts15	Osr1
Adarb1	Pcdhb20
Adat1	Pdgfra
Adck5	Peg3
Adcy5	Pgc
Adcy8	Pik3r5
Adpgk	Pkdcc
Adrbk1	Pkp1
Aebp2	Plk2
Aff1	Plxna4
Agbl3	Plxnb1
Agtr1a	Podxl
Ahcy	Ppef1
Ahsa1	Ppfibp2
AI118078	Prkd1
AI593442	Prrg3
AI597479	Prss12
Aip	Ptx3
Akap1	Rab6b
Akap12	Rcn3
Akap9	Rdh10
Akr1c12	Rhbdl3
Akr1c13	Rpp30
Akr1c19	Rragd
Aldh18a1	Rrp12
Aldh1a1	Rspo1
Aldh1a7	Rtn4rl1
Aldh4a1	Satb1
Aldh9a1	Scnn1a
Aldoc	Scoc
Alg8	Scrg1
Alox5ap	Sema4f
Alx4	Sema6c
Amd1	Serpinb9b
Amph	Serpinf1
Anapc13	Slc16a4
Ang2	Slc7a4
Angel1	Smtnl2
Ankrd27	Sox9
Ankrd46	Spint2
Anp32a	Sprr1a
Antxr2	St3gal1
Ap1b1	Stambpl1
Ap1g2	Sulf1
Ap1m1	Sytl1
Ap2b1	Tfrc
Ap2m1	Tgm2
Ap3d1	Timm10
Ap4b1	Timm8a1
Apba3	Tm4sf1
Apex2	Tmem8
Apoe	Tnni1
Apom	Traf1
Aqp12	Trmt61a
Arf3	Twist2
Arfgap3	Unc13b
Arfip2	Unc45b
Arg1	Upp1
Arg2	Vdr
Arhgap23	Wnt5a
Arhgap26	Wnt7a
Arhgap30	Wnt9a
Arhgdia	Zbtb8b
Arhgdib	Zfp36
Arl5a	Zfp385a
Armc1
Armc6
Armcx6
Arntl2
Arsb
Arvcf
Asah1
Asb12
Asb16
Asb6
Asb8
Asb9
Aste1
Atf3
Atf4
Atf5
Athl1
Atp2c1
Atp5c1
Atp6v0a1
Atp6v0e2
Atp6v1g2
Atp8b3
Atpaf1
Atxn2
Aurkb
Aven
AW551984
Bach1
Bag2
Bag5
Baiap2
Baiap2l1
Bambi
Bbs2
BC005537
BC021785
BC037034
BC048403
BC048671
BC053393
Bcl10
Bcl2
Bcl2a1c
Bcl7b
Bdnf
Bhmt2
Blm
Blm
Bmp15
Bmper
Bmyc
Bnip3
Bok
Bop1
Brd7
Brd8
Bri3bp
Btf3
Btg1
C130022K22Rik
C1d
C1qa
C1qb
C1ql3
C1qtnf3
C1qtnf4
C1qtnf7
C230052I12Rik
Cabp5
Cacybp
Cad
Cadps
Calb1
Calca
Calcr
Calm3
Camkv
Caml
Canx
Capsl
Capza1
Car3
Car7
Car8
Carm1
Casc3
Caskin2
Casp2
Casp7
Casp9
Casq2
Cast
Cav3
Cbl
Cbln2
Cbs
Cbwd1
Cbx5
Ccbl2
Ccdc42
Ccdc45
Cchcr1
Ccl1
Ccl20
Ccl3
Ccnd1
Ccne1
Ccng1
Ccnt1
Ccpg1
Cct5
Cct7
Cd1d1
Cd207
Cd2bp2
Cd3eap
Cd4
Cd40
Cd68
Cd79a
Cd8b1
Cdc14b
Cdc20
Cdc25a
Cdc25c
Cdc37
Cdc42ep3
Cdc42se1
Cdc6
Cdca7
Cdh11
Cdh2
Cdk5rap1
Cdkl1
Cdkn1a
Cdkn1b
Cdkn1c
Cdr2
Ceacam10
Cebpa
Celsr2
Cflar
Cggbp1
Chd1l
Chd6
Chfr
Chi3l1
ChIPseq
Chrdl2
Chst12
Chst7
Chst9
Chtf18
Cib2
Cirh1a
Cited2
Clasp2
Clcn3
Cldn11
Cldn13
Clec4g
Clns1a
Cmas
Cndp2
Cnksr3
Cnnm4
Cnot10
Cnot7
Cntf
Cntnap2
Cntnap4
Coasy
Cog7
Col14a1
Col1a1
Col1a2
Col23a1
Col4a1
Col4a3
Copb2
Coq3
Coro1b
Cort
Cpa1
Cpne1
Cpsf1
Cpsf3
Cpsf4
Cpt2
Creb1
Creb3l2
Creld1
Crip2
Crkl
Crlf1
Crmp1
Crtac1
Crtap
Cryab
Crygn
Crym
Csda
Csf2
Csnk1g1
Csnk1g2
Cspg4
Cstf2
Ctcf
Ctgf
Cx3cl1
Cxcl1
Cxcl12
Cxcl15
Cxcr4
Cxxc5
Cyb561d2
Cyb5r4
Cycs
Cygb
Cyp26b1
Cyp2g1
Cyp3a44
Cyr61
Cys1
Cysltr1
D030016E14Rik
D030056L22Rik
D16H22S680E
D19Bwg1357e
D2Wsu81e
D3Ertd751e
D4Bwg0951e
D730039F16Rik
Dach2
Dact1
Dak
Dalrd3
Dapk2
Dars
Dazap1
Dbf4
Dbp
Dcakd
Dctn3
Dcun1d4
Ddb1
Ddr1
Ddx19a
Ddx19b
Ddx21
Ddx39
Ddx3x
Ddx42
Ddx51
Ddx52
Deaf1
Degs1
Dennd2a
Dennd2c
Dera
Des
Dgat2
Dgkk
Dhodh
Dhrs3
Dhx35
Dio3
Dkk2
Dlk1
Dlx1
Dmwd
Dnahc5
Dnaja2
Dnajb1
Dnajb12
Dnajb9
Dnajc1
Dnajc3
Dnajc5
Dnajc7
Dnm1
Dnttip2
Doc2b
Doc2g
Dock1
Dock11
Dock7
Dok1
Dolpp1
Dom3z
Doxl2
Dpagt1
Dpep1
Dpf3
Dph2
Dpp7
Dpy19l1
Drp2
Dtnbp1
Dtx1
Dus1l
Dus3l
Dusp10
Dusp15
Dusp3
Dusp4
Dusp6
Dusp8
Dync1h1
Dync1li2
Dyrk1b
Dyrk3
Dyrk4
E130012A19Rik
E130203B14Rik
E130303B06Rik
E2f4
E2f6
Eaf1
Ebag9
Ebf3
Echdc1
Ecm1
Edem1
Edn3
Ednra
Eef1d
Efcab1
Efhb
Egfl6
Egln1
Egln2
Egr1
Ehbp1
Eif1a
Eif2ak3
Eif2b4
Eif2b5
Eif2c1
Eif2s1
Eif4g1
Eif5a
Elavl2
Elavl4
Elk3
Elovl6
Eme1
Emilin2
Emp1
Emp2
Emx2
En2
Enc1
Enpp2
Epb4.1
Epb4.1l4a
Epha2
Epha3
Ephb3
Eprs
Ero1l
Esco2
Espn
Etf1
Ets2
Etv4
Etv5
Evx1
Exoc2
Exosc10
Exosc2
Ezh2
F11r
F2rl1
F2rl3
Fabp1
Fabp3
Fabp9
Fads1
Fads3
Fahd1
Fap
Fars2
Fasn
Fbxo25
Fbxo31
Fbxo5
Fbxw8
Fcer1g
Fcgr3
Fcgrt
Fcho1
Fdft1
Fdxr
Fem1a
Fev
Fgf10
Fgf12
Fgf14
Fgf16
Fgf18
Fgf20
Fgf8
Fkbp9
Flad1
Flrt3
Fnbp1
Fnbp1l
Fntb
Foxc2
Foxd1
Foxd2
Foxf2
Foxg1
Foxn2
Foxo1
Foxp4
Frg1
Fst
Ftsj3
Fuca2
Fut2
Fxyd3
Fxyd6
Fyn
Fzd1
Fzd10
Fzd2
Fzd3
Fzd5
Fzd7
Fzd8
G6pc2
Gabpb2
Gabra3
Gad2
Galnt12
Gap43
Gart
Gas8
Gbx2
Gca
Gcat
Gcc1
Gcdh
Gchfr
Gda
Gdnf
Gemin5
gene_name
Gfra1
Gfra3
Gfra4
Gga3
Gimap9
Git1
Gjb6
Gla
Gldc
Glis1
Glycam1
Gm129
Gm239
Gm609
Gm694
Gmds
Gmppa
Gmppb
Gmpr
Gna11
Gna11
Gna12
Gnai3
Gnas
Gnat2
Gnaz
Gne
Gng7
Gnl2
Gnpnat1
Golga7
Golt1b
Gpi1
Gpkow
Gpr12
Gpr173
Gpr3
Gpr61
Gprasp1
Gprc5a
Gps1
Gpx6
Grap
Grasp
Grhl2
Gria3
Grm4
Grpr
Grwd1
Gsc
Gspt1
Gspt2
Gsta3
Gsta4
Gstm6
Gstm6
Gstm7
Gstt2
Gstt3
Gtf2e1
Gtf2f2
Gtf3a
Gtf3c4
Gtf3c5
Gtpbp6
H3f3a
H3f3a
H6pd
Hapln3
Hdgf
Hdgfrp3
Heatr1
Hells
Hesx1
Hexa
Hic1
Hip1r
Hipk2
Hivep3
Hk2
Hmgb1
Hmgb2
Hnf4a
Homer3
Homez
Hoxa10
Hoxa11
Hoxa3
Hoxb1
Hoxb13
Hoxb3
Hoxb4
Hoxb5
Hoxb6
Hoxc10
Hoxc8
Hoxd9
Hps6
Hrh2
Hs3st3a1
Hs3st6
Hs6st1
Hsd17b7
Hspb1
Hspbap1
Hspd1
Htra1
Hus1
Iapp
Iars
Icam4
Idh3a
Idi1
Ift122
Igf1
Igf1r
Igf2bp1
Igfals
Igfbp5
Igsf3
Il17d
Il17rc
Il1f5
Il4i1
Il4ra
Il9
Impa2
Impdh2
Ina
Inppl1
Insig1
Insl3
Ipo4
Irf6
Irs1
Irx3
Irx5
Isl1
Isl2
Islr
Isyna1
Itga8
Itgb7
Itgbl1
Itpkc
Ivns1abp
Jak2
Jak3
Jph4
Junb
Katnb1
Kbtbd8
Kcna4
Kcnb1
Kcnh1
Kcnip2
Kcnj11
Kcnj4
Kcnj9
Kcnk4
Kcnmb4
Kctd12
Kctd13
Kctd2
Kctd6
Kdr
Kel
Kif5b
Kirrel3
Klc4
Klf10
Klf12
Klf16
Klf4
Klhdc4
Klhdc4
Klhdc8a
Klhl1
Klhl22
Klhl6
Klk1
Klra5
Klrb1a
Kng1
Kntc1
Kpna6
Krtap3-2
Krtap3-3
Krtap6-1
Lamc1
Lap3
Lcp2
Lctl
Ldha
Ldhal6b
Ldhd
Ldlrap1
Lenep
Letm1
Letmd1
Lgals7
Lgr6
Lhx1
Lin28b
Lin7a
Lin7b
Lin7c
Lix1
Lmnb2
Lmo2
Lmo3
Lmo4
Lonrf2
Lpin2
Lrfn2
Lrg1
Lrig3
Lrp10
Lrp5
Lrpprc
Lrrc8d
Lrrk2
Lsp1
Lsr
Ltbp1
Ltbp2
Lxn
Ly86
Lypla1
Lypla2
Lyst
Lyzl4
Lztfl1
Mab21l1
Mad2l1
Maff
Mag
Mall
Man1c1
Man2c1
Maoa
Map1lc3b
Map2k1
Map2k2
Map3k11
Map3k2
Map4k1
Mapk1
Mapk12
Mapk1ip1
Mapk4
Mapk7
Mapk8ip3
Mapkapk2
Mars
Mast1
Mast2
Mat2a
Mat2b
Matn4
Mbd2
Mc2r
Mcm10
Mcm3
Mcm4
Mcm5
Mcoln1
Med25
Men1
Meox1
Meox2
Mesdc2
Met
Mfge8
Mgat2
Mgat4b
Mgp
Mgst1
Mgst3
Mier1
Mill1
Mina
Mki67ip
Mmp14
Mmp23
Mmp27
Mns1
Mocs2
Mogat2
Morc3
Mov10
Mpg
Mpp6
Mpzl1
Mrap
Mras
Mrpl10
Mrpl3
Mrpl33
Mrpl50
Mrps27
Mrps33
Ms4a6b
Ms4a6d
Msh6
Msrb2
Msx1
Msx2
Mt1
Mtap2
Mtcp1
Mthfd1
Mthfd2
Mtmr11
Mttp
Mum1
Mutyh
Mvd
Mxd3
Mxra8
Mybph
Myc
Mycn
Myef2
Myo1b
Myo5a
Myo7a
Myst2
Naglu
Nagpa
Narfl
Narg2
Nav1
Nbl1
Nckipsd
Ncln
Ndnl2
Ndufa10
Ndufaf1
Ndufb11
Ndufb2
Ndufb8
Ndufv1
Nek4
Neo1
Neurog3
Nfia
Nfib
Nfkbia
Nid1
Nin
Nipa1
Nipsnap1
Nkd1
Nkx2-3
Nlk
Nmbr
Nmnat1
Nmt1
Nmt2
Nolc1
Nomo1
Npc2
Nphp1
Nphp3
Npm1
Nptxr
Nr0b1
Nr2f2
Nr2f6
Nr4a1
Nr4a2
Nrp1
Nrp2
Nrp2
Nsun2
Nsun5
Ntf3
Ntf5
Ntn1
Nubp1
Nudc
Nudt19
Nudt6
Nup133
Nup153
Nup160
Nup210
Obfc1
Ociad2
Odc1
Odf2
Odz4
Ogdh
Ogg1
Olfm1
Olfr102
Olfr1145
Olfr115
Olfr1263
Olfr1317
Olfr1318
Olfr1350
Olfr1367
Olfr137
Olfr1384
Olfr1395
Olfr1396
Olfr141
Olfr1449
Olfr1510
Olfr1511
Olfr156
Olfr281
Olfr294
Olfr325
Olfr328
Olfr33
Olfr330
Olfr331
Olfr366
Olfr376
Olfr378
Olfr39
Olfr392
Olfr433
Olfr434
Olfr435
Olfr441
Olfr446
Olfr449
Olfr453
Olfr459
Olfr47
Olfr479
Olfr509
Olfr513
Olfr544
Olfr559
Olfr591
Olfr629
Olfr808
Olfr873
Olfr876
Olfr910
Olfr912
Olfr980
Oma1
Omg
Onecut1
Ophn1
Opn1mw
Orm3
Ormdl3
Osbpl5
Osr2
Otor
Otud6b
Otx1
Ovca2
Oxa1l
Oxsm
P4ha2
Pabpc4
Pacsin2
Paics
Pappa
Paqr3
Paqr4
Paqr8
Pard6b
Park2
Parp2
Pars2
Pask
Pax2
Pax8
Pax9
Paxip1
Pbx4
Pcbp2
Pcdha1
Pcdha10
Pcdha11
Pcdha12
Pcdha2
Pcdha4
Pcdha5
Pcdha7
Pcdhb12
Pcdhb17
Pcdhb9
Pcgf6
Pcnxl3
Pcsk2
Pcsk9
Pdcd11
Pdcl3
Pde1b
Pde2a
Pde3b
Pde4c
Pdgfa
Pdgfc
Pdia5
Pdik1l
Pdlim3
Pdxp
Pdyn
Pdzk1ip1
Pelo
Per3
Perp
Pex11a
Pfkfb3
Pfkfb4
Pfkl
Pgk1
Pglyrp1
Pgm2
Pgm2l1
Phc3
Phf19
Phf6
Phgdh
Phlda3
Phldb1
Phyh
Pi15
Pi4k2a
Pigq
Pigv
Pik3cd
Pik3cd
Pip5k1c
Pitpnm2
Pitrm1
Pitx1
Pja1
Pkd1
Pkd2l2
Pklr
Pla2g4b
Pla2g7
Plagl2
Plcb3
Plcd3
Plcxd1
Plekha3
Plekhg3
Plekhg6
Plk1
Plod1
Plscr1
Plvap
Plxdc2
Pmfbp1
Pmm1
Pmp2
Pmpcb
Pnkp
Pnliprp1
Pnliprp2
Pnpla2
Podxl
Pold2
Poldip2
Pole
Pole2
Polm
Polr2b
Polr3d
Polr3e
Polrmt
Pou3f2
Pou6f1
Ppan
Ppargc1a
Ppargc1b
Ppid
Ppif
Ppil2
Ppl
Ppm1f
Ppm1g
Ppm1j
Ppm1l
Ppm1m
Ppp1r13l
Ppp1r16a
Ppp1r16b
Ppp1r1a
Ppp1r1b
Ppp1r9b
Ppp4c
Prc1
Prdx1
Preb
Prim1
Prima1
Prkab1
Prkar2a
Prkca
Prkd2
Prkra
Prkrir
Prlhr
Prodh
Prom1
Prpf31
Prpf8
Prps1
Prr11
Prrx1
Prrx2
Prss12
Prss23
Psat1
Psd4
Psma3
Psmc1
Psmc3
Psmc6
Psmd11
Psmd12
Psmd2
Psmd5
Psme3
Psmf1
Pter
Ptges2
Ptgir
Ptgis
Ptk7
Ptn
Ptplb
Ptprcap
Ptprn2
Ptrf
Pum1
Pura
Purb
Pus1
Pvrl2
Pycard
Pycr2
Pygm
Pygo1
Qars
Qprt
Rab15
Rab17
Rab1b
Rab38
Rab39b
Rab4a
Rabep2
Rabepk
Rac1
Rac2
Racgap1
Rad23a
Rad51c
Rai14
Rai2
Ramp3
Rap1b
Rapgef1
Rapsn
Rarg
Rarg
Rars
Rasd1
Rasgef1b
Rasgrp3
Rasl11b
Rassf1
Rbbp5
Rbbp7
Rbm14
Rbm17
Rbm22
Rbm28
Rbpms2
Rcc1
Rccd1
Rcn1
Rcsd1
Recql5
Rem1
Rem2
Rer1
Rerg
Rexo1
Rexo4
Rfc3
Rfc5
Rfxank
Rgs12
Rgs14
Rgs2
Rgs6
Rhcg
Rhebl1
Rhoq
Rhou
Rhpn1
Rims2
Rin2
Ripk3
Rit1
Rit2
Rnaseh1
Rnd2
Rnf126
Rnf149
Rnf150
Rnf182
Rnmt
Rnmtl1
Rnpepl1
Rnps1
Robo2
Ror1
Rora
Rorb
Ros1
Rpap1
Rpl11
Rpl21
Rpl36a
Rpl7
Rpl7l1
Rpn2
Rpp14
Rpp40
Rprm
Rps28
Rpsa
Rpusd2
Rrs1
Rsad1
Rspo1
Rspo2
Rsu1
Rtel1
Rtn2
Rtn4
Ruvbl1
Ruvbl2
Ryk
Safb2
Sall1
Sall2
Samd4
Sars2
Sart1
Sart3
Sc4mol
Sc5d
Scap
Scfd2
Schip1
Scn8a
Sco1
Scoc
Scp2
Scrib
Scx
Sdad1
Sdc3
Sdc4
Sdsl
Sec23a
Selenbp1
Selenbp2
Sema6b
Senp7
Senp8
Sepn1
Serf2
Serpina1b
Sertad2
Sf3a2
Sfxn4
Sgol2
Sgpl1
Sh2d1a
Sh2d3c
Sh3bp5l
Sh3glb2
Sh3yl1
Shank3
Shd
Sidt2
Sil1
Sim1
Sipa1
Sirt2
Sirt5
Six1
Six2
Ski
Slc10a3
Slc10a4
Slc12a8
Slc15a1
Slc16a12
Slc16a3
Slc16a6
Slc17a2
Slc18a3
Slc19a1
Slc1a1
Slc22a1
Slc25a1
Slc25a16
Slc25a23
Slc25a29
Slc25a5
Slc29a2
Slc2a6
Slc30a5
Slc31a1
Slc32a1
Slc35b2
Slc35b4
Slc35c1
Slc35c2
Slc37a3
Slc38a2
Slc38a3
Slc39a11
Slc39a13
Slc39a4
Slc39a6
Slc4a8
Slc5a6
Slc6a18
Slc7a1
Slc7a5
Slc7a7
Slc8a3
Slc9a3r1
Slco3a1
Slfn8
Slit3
Smad3
Smap1
Smarca5
Smarcd1
Smoc2
Smpdl3b
Sms
Snap91
Snca
Snx1
Snx25
Soat2
Sord
Sos1
Sostdc1
Sp8
Spaca4
Spata1
Spata5
Spg7
Sphk2
Spock3
Spon1
Spred1
Sprr2h
Spry1
Sptlc2
Spty2d1
Sqle
Srebf1
Srebf2
Srf
Srm
Srpk2
Srpr
Srr
Ssr1
St13
Stac2
Stard13
Stard3
Stard5
Stard7
Stip1
Stk11ip
Stk16
Stk24
Stk35
Stk39
Stk4
Stk40
Stmn4
Stra6
Suclg2
Sult5a1
Sumf1
Surf4
Surf6
Suv39h1
Sv2a
Svil
Swap70
Synpr
Sypl2
Syt1
Syt12
Syt2
Taar7b
Taar7d
Taar7e
Tac1
Tac2
Tacr3
Taf7
Tagln3
Tanc1
Tap2
Tapbp
Tarbp2
Tasp1
Tax1bp1
Tbc1d15
Tbl1xr1
Tbl2
Tbrg4
Tbx3
Tbx4
Tbx5
Tceal5
Tcf19
Tcf4
Tcfl5
Tctex1d1
Tdg
Tdrkh
Tef
Tenc1
Tesk1
Tex261
Tex264
Tfb2m
Tfg
Tgfbi
Tgm5
Thop1
Thrb
Thtpa
Tipin
Tkt
Tle1
Tll1
Tln1
Tlr6
Tm7sf2
Tm7sf3
Tm9sf1
Tmbim1
Tmc4
Tmc6
Tmc8
Tmed8
Tmeff2
Tmem110
Tmem14a
Tmem17
Tmem2
Tmem30b
Tmem33
Tmem54
Tmem62
Tmem66
Tmprss3
Tmprss6
Tnfaip1
Tnfaip6
Tnfrsf11a
Tnfrsf19
Tnfrsf1a
Tnfrsf22
Tnfrsf23
Tnfsf13b
Tnk2
Tnnt2
Tnp2
Tnrc6b
Tob1
Tollip
Tomm22
Tomm34
Tomm40
Top1mt
Topors
Tor2a
Tpbg
Tpi1
Tpm2
Tpm3
Tpmt
Tpp1
Tpr
Tpst1
Traf1
Traf5
Tram1l1
Trim13
Trim27
Trim28
Trim32
Trim45
Trim46
Trim8
Trip13
Trp53
Trp53rk
Trpm3
Trpt1
Trub1
Tsc22d1
Tsc22d4
Tsen2
Tspan12
Tspan15
Tspan8
Tssk2
Ttc7
Ttc8
Ttf2
Ttll4
Ttr
Ttyh2
Ttyh3
Tubb2a
Tubb3
Tubb6
Tubg1
Tubgcp3
Tufm
Twist1
Twistnb
Txndc11
Uap1
Ubap2
Ube2e2
Ube2f
Ube2n
Ube2o
Ube2v2
Ube3b
Ube4b
Ubl7
Ublcp1
Ubox5
Ubqln2
Ubqln4
Ubtd1
Uhmk1
Unc13a
Unc5d
Ung
Upf3b
Upk1a
Upk3b
Upp1
Uqcrc2
Uqcrh
Usp14
Usp15
Usp16
Utf1
Uvrag
Vac14
Vamp8
Vapa
Vasp
Vav2
Vbp1
Vdac2
Vim
Vldlr
Vnn1
Vps18
Vps37b
Vps4b
Vsig1
Vti1a
Vwa1
Wasf1
Wbscr16
Wdr12
Wdr27
Wdr33
Wdr4
Wdtc1
Wif1
Wnk1
Wnt2
Wnt3
Wnt4
Wnt6
Wnt7a
Wnt8b
Wrnip1
Wt1
Wtip
Xbp1
Xkr5
Xrcc1
Xrcc3
Xrcc6
Yars2
Yipf5
Ypel1
Ypel3
Yrdc
Ywhaq
Zbtb16
Zbtb39
Zc3h10
Zcchc12
Zcchc3
Zcchc6
Zdhhc1
Zdhhc23
Zfhx4
Zfp1
Zfp106
Zfp108
Zfp111
Zfp161
Zfp27
Zfp275
Zfp276
Zfp286
Zfp295
Zfp316
Zfp330
Zfp346
Zfp36
Zfp449
Zfp503
Zfp553
Zfp579
Zfp583
Zfp606
Zfp639
Zfp64
Zfp655
Zfp668
Zfp687
Zfp692
Zfp7
Zfp91
Zfyve19
Zfyve21
Zfyve27
Zfyve28
Znrf2
Zswim1
