# Supplementary material for: Transcription factor Wilms’ tumor 1 regulates developmental RNAs through 3′ UTR interaction
Source: Genes Dev. 2017 Feb 15;31(4):347–52. doi: 10.1101/gad.291500.116 (PMC5358755; doi:10.1101/gad.291500.116)
Supplement: Supplemental Material [file supp_gad.291500.116_Supplemental_Table_2_M15_RIPseq_GO.xlsx]

## Sheet: Table S2 M15 RIPseq GO
GO Term	Description	P-value	FDR q-value	Enrichment	N	B	n	b	Genes
GO:0022610	biological adhesion	1.74e-10	1.13e-06	2.02	986	110	289	65	[Msln - mesothelin, Cd44 - cd44 antigen, Lamc1 - laminin, gamma 1, Emp2 - epithelial membrane protein 2, Fat1 - fat tumor suppressor homolog 1 (drosophila), Tln1 - talin 1, Neo1 - neogenin, Myh10 - myosin, heavy polypeptide 10, non-muscle, Flna - filamin, alpha, Jup - junction plakoglobin, Lpp - lim domain containing preferred translocation partner in lipoma, App - amyloid beta (a4) precursor pro…
GO:0007155	cell adhesion	1.74e-10	5.66e-07	2.02	986	110	289	65	[Msln - mesothelin, Cd44 - cd44 antigen, Lamc1 - laminin, gamma 1, Emp2 - epithelial membrane protein 2, Fat1 - fat tumor suppressor homolog 1 (drosophila), Tln1 - talin 1, Neo1 - neogenin, Myh10 - myosin, heavy polypeptide 10, non-muscle, Flna - filamin, alpha, Jup - junction plakoglobin, Lpp - lim domain containing preferred translocation partner in lipoma, Dag1 - dystroglycan 1, App - amyloid …
GO:0044767	single-organism developmental process	9.7e-08	0.00021	1.45	986	359	236	125	[Man2a1 - mannosidase 2, alpha 1, Ptgs1 - prostaglandin-endoperoxide synthase 1, Gsn - gelsolin, Mib1 - mindbomb homolog 1 (drosophila), Prrc2b - proline-rich coiled-coil 2b, Tnks2 - tankyrase, trf1-interacting ankyrin-related adp-ribose polymerase 2, Flna - filamin, alpha, Ankrd17 - ankyrin repeat domain 17, Slc7a5 - solute carrier family 7 (cationic amino acid transporter, y+ system), member 5,…
GO:0032502	developmental process	1.32e-07	0.000215	1.43	986	376	236	129	[Man2a1 - mannosidase 2, alpha 1, Ptgs1 - prostaglandin-endoperoxide synthase 1, Gsn - gelsolin, Mib1 - mindbomb homolog 1 (drosophila), Prrc2b - proline-rich coiled-coil 2b, Tnks2 - tankyrase, trf1-interacting ankyrin-related adp-ribose polymerase 2, Flna - filamin, alpha, Slc7a5 - solute carrier family 7 (cationic amino acid transporter, y+ system), member 5, Ankrd17 - ankyrin repeat domain 17,…
GO:0006928	movement of cell or subcellular component	6.33e-07	0.000823	1.75	986	129	289	66	[Cd44 - cd44 antigen, Emp2 - epithelial membrane protein 2, Lamc1 - laminin, gamma 1, Neo1 - neogenin, Syne2 - spectrin repeat containing, nuclear envelope 2, Myh10 - myosin, heavy polypeptide 10, non-muscle, Flna - filamin, alpha, Jup - junction plakoglobin, Wnt5a - wingless-related mmtv integration site 5a, Macf1 - microtubule-actin crosslinking factor 1, Nrp2 - neuropilin 2, Rbfox2 - rna bindi…
GO:0009653	anatomical structure morphogenesis	1.66e-06	0.00179	1.57	986	182	296	86	[Man2a1 - mannosidase 2, alpha 1, Cd44 - cd44 antigen, Lamc1 - laminin, gamma 1, Gsn - gelsolin, Mib1 - mindbomb homolog 1 (drosophila), Nf1 - neurofibromatosis 1, Myh10 - myosin, heavy polypeptide 10, non-muscle, Flna - filamin, alpha, Lifr - leukemia inhibitory factor receptor, Wnt5a - wingless-related mmtv integration site 5a, Nrp2 - neuropilin 2, Rbfox2 - rna binding protein, fox-1 homolog (c…
GO:0007166	cell surface receptor signaling pathway	1.94e-06	0.0018	1.72	986	130	287	65	[Cd44 - cd44 antigen, Mib1 - mindbomb homolog 1 (drosophila), Nf1 - neurofibromatosis 1, Tnks2 - tankyrase, trf1-interacting ankyrin-related adp-ribose polymerase 2, Flna - filamin, alpha, Lifr - leukemia inhibitory factor receptor, Wnt5a - wingless-related mmtv integration site 5a, Macf1 - microtubule-actin crosslinking factor 1, Nrp2 - neuropilin 2, Cd81 - cd81 antigen, App - amyloid beta (a4) …
GO:0051270	regulation of cellular component movement	4.01e-06	0.00325	2.68	986	99	104	28	[Emp2 - epithelial membrane protein 2, Itga3 - integrin alpha 3, Col3a1 - collagen, type iii, alpha 1, Lamb1 - laminin b1, Vcl - vinculin, Syne2 - spectrin repeat containing, nuclear envelope 2, Flna - filamin, alpha, Jup - junction plakoglobin, Plxnb2 - plexin b2, Wnt5a - wingless-related mmtv integration site 5a, Plxna1 - plexin a1, Macf1 - microtubule-actin crosslinking factor 1, Dag1 - dystro…
GO:0030334	regulation of cell migration	4.55e-06	0.00328	2.8	986	88	104	26	[Emp2 - epithelial membrane protein 2, Itga3 - integrin alpha 3, Col3a1 - collagen, type iii, alpha 1, Lamb1 - laminin b1, Syne2 - spectrin repeat containing, nuclear envelope 2, Vcl - vinculin, Flna - filamin, alpha, Plxnb2 - plexin b2, Wnt5a - wingless-related mmtv integration site 5a, Plxna1 - plexin a1, Macf1 - microtubule-actin crosslinking factor 1, Dag1 - dystroglycan 1, Lama5 - laminin, a…
GO:2000145	regulation of cell motility	1.37e-05	0.00893	1.77	986	93	306	51	[Emp2 - epithelial membrane protein 2, Trf - transferrin, Gsn - gelsolin, Nf1 - neurofibromatosis 1, Syne2 - spectrin repeat containing, nuclear envelope 2, Flna - filamin, alpha, Wnt5a - wingless-related mmtv integration site 5a, Cd81 - cd81 antigen, Macf1 - microtubule-actin crosslinking factor 1, Dag1 - dystroglycan 1, Abhd2 - abhydrolase domain containing 2, Nisch - nischarin, Ano6 - anoctami…
GO:0031175	neuron projection development	1.61e-05	0.0095	3.16	986	20	234	15	[Ptprf - protein tyrosine phosphatase, receptor type, f, Ube4b - ubiquitination factor e4b, ufd2 homolog (s. cerevisiae), Cd44 - cd44 antigen, Herc1 - hect (homologous to the e6-ap (ube3a) carboxyl terminus) domain and rcc1 (chc1)-like domain (rld) 1, Lamc1 - laminin, gamma 1, Lamb2 - laminin, beta 2, Lamb1 - laminin b1, Lingo1 - leucine rich repeat and ig domain containing 1, Ncam1 - neural cell…
GO:0040012	regulation of locomotion	1.8e-05	0.00977	1.75	986	96	306	52	[Emp2 - epithelial membrane protein 2, Trf - transferrin, Gsn - gelsolin, Nf1 - neurofibromatosis 1, Syne2 - spectrin repeat containing, nuclear envelope 2, Flna - filamin, alpha, Wnt5a - wingless-related mmtv integration site 5a, Macf1 - microtubule-actin crosslinking factor 1, Cd81 - cd81 antigen, Dag1 - dystroglycan 1, Abhd2 - abhydrolase domain containing 2, Nisch - nischarin, Ano6 - anoctami…
GO:0048729	tissue morphogenesis	2.43e-05	0.0121	2.22	986	57	234	30	[Ube4b - ubiquitination factor e4b, ufd2 homolog (s. cerevisiae), Cd44 - cd44 antigen, Col3a1 - collagen, type iii, alpha 1, Mib1 - mindbomb homolog 1 (drosophila), Col4a1 - collagen, type iv, alpha 1, Vcl - vinculin, Ptk7 - ptk7 protein tyrosine kinase 7, Wnt5a - wingless-related mmtv integration site 5a, Kdm2a - lysine (k)-specific demethylase 2a, Plxna1 - plexin a1, Nrp2 - neuropilin 2, Dag1 -…
GO:0048856	anatomical structure development	3.01e-05	0.014	1.4	986	269	287	110	[Man2a1 - mannosidase 2, alpha 1, Mib1 - mindbomb homolog 1 (drosophila), Ankrd17 - ankyrin repeat domain 17, Slc7a5 - solute carrier family 7 (cationic amino acid transporter, y+ system), member 5, Nrp2 - neuropilin 2, Dag1 - dystroglycan 1, Creb3l2 - camp responsive element binding protein 3-like 2, App - amyloid beta (a4) precursor protein, Axl - axl receptor tyrosine kinase, Pkd1 - polycystic…
GO:0038065	collagen-activated signaling pathway	6.75e-05	0.0293	7.16	986	7	118	6	[Col1a1 - collagen, type i, alpha 1, Col4a6 - collagen, type iv, alpha 6, Col4a2 - collagen, type iv, alpha 2, Col4a1 - collagen, type iv, alpha 1, Ddr1 - discoidin domain receptor family, member 1, Col4a5 - collagen, type iv, alpha 5]
GO:0038063	collagen-activated tyrosine kinase receptor signaling pathway	6.75e-05	0.0274	7.16	986	7	118	6	[Col1a1 - collagen, type i, alpha 1, Col4a6 - collagen, type iv, alpha 6, Col4a2 - collagen, type iv, alpha 2, Col4a1 - collagen, type iv, alpha 1, Ddr1 - discoidin domain receptor family, member 1, Col4a5 - collagen, type iv, alpha 5]
GO:0002009	morphogenesis of an epithelium	8.33e-05	0.0318	2.27	986	51	221	26	[Cd44 - cd44 antigen, Mib1 - mindbomb homolog 1 (drosophila), Col4a1 - collagen, type iv, alpha 1, Ptk7 - ptk7 protein tyrosine kinase 7, Vcl - vinculin, Wnt5a - wingless-related mmtv integration site 5a, Kdm2a - lysine (k)-specific demethylase 2a, Plxna1 - plexin a1, Dag1 - dystroglycan 1, Lama5 - laminin, alpha 5, Pkd1 - polycystic kidney disease 1 homolog, Fras1 - fraser syndrome 1 homolog (hu…
GO:0040011	locomotion	9.37e-05	0.0338	2.38	986	99	113	27	[Lamc1 - laminin, gamma 1, Emp2 - epithelial membrane protein 2, Itga3 - integrin alpha 3, Lamb1 - laminin b1, Col5a1 - collagen, type v, alpha 1, Myh10 - myosin, heavy polypeptide 10, non-muscle, Syne2 - spectrin repeat containing, nuclear envelope 2, Ptk7 - ptk7 protein tyrosine kinase 7, Flna - filamin, alpha, Vcam1 - vascular cell adhesion molecule 1, Jup - junction plakoglobin, Wnt5a - wingl…
GO:0016477	cell migration	9.99e-05	0.0342	2.48	986	88	113	25	[Emp2 - epithelial membrane protein 2, Lamc1 - laminin, gamma 1, Itga3 - integrin alpha 3, Lamb1 - laminin b1, Col5a1 - collagen, type v, alpha 1, Syne2 - spectrin repeat containing, nuclear envelope 2, Myh10 - myosin, heavy polypeptide 10, non-muscle, Ptk7 - ptk7 protein tyrosine kinase 7, Flna - filamin, alpha, Jup - junction plakoglobin, Vcam1 - vascular cell adhesion molecule 1, Wnt5a - wingl…
GO:0098609	cell-cell adhesion	0.000129	0.0419	1.96	986	56	287	32	[Cd44 - cd44 antigen, Fat1 - fat tumor suppressor homolog 1 (drosophila), Csrp1 - cysteine and glycine-rich protein 1, Lamb1 - laminin b1, Tln1 - talin 1, Vcl - vinculin, Flna - filamin, alpha, Jup - junction plakoglobin, Vcam1 - vascular cell adhesion molecule 1, Atp2c1 - atpase, ca++-sequestering, Plxnb2 - plexin b2, Cxadr - coxsackie virus and adenovirus receptor, Pkd1 - polycystic kidney dise…
GO:0048870	cell motility	0.00013	0.0402	1.72	986	91	296	47	[Cd44 - cd44 antigen, Rere - arginine glutamic acid dipeptide (re) repeats, Emp2 - epithelial membrane protein 2, Lamc1 - laminin, gamma 1, Itga3 - integrin alpha 3, Lamb1 - laminin b1, Sema3d - sema domain, immunoglobulin domain (ig), short basic domain, secreted, (semaphorin) 3d, Adam9 - a disintegrin and metallopeptidase domain 9 (meltrin gamma), Podxl - podocalyxin-like, Col5a1 - collagen, ty…
GO:0030155	regulation of cell adhesion	0.000184	0.0545	1.79	986	74	298	40	[Cd44 - cd44 antigen, Kank1 - kn motif and ankyrin repeat domains 1, Emp2 - epithelial membrane protein 2, Gsn - gelsolin, Itga3 - integrin alpha 3, Actn4 - actinin alpha 4, Lamb1 - laminin b1, Nf1 - neurofibromatosis 1, Adam9 - a disintegrin and metallopeptidase domain 9 (meltrin gamma), Podxl - podocalyxin-like, Flna - filamin, alpha, Vcam1 - vascular cell adhesion molecule 1, Plxnb2 - plexin b…
GO:0021987	cerebral cortex development	0.000226	0.064	3.46	986	8	285	8	[Ptprs - protein tyrosine phosphatase, receptor type, s, Cdon - cell adhesion molecule-related/down-regulated by oncogenes, Pafah1b1 - platelet-activating factor acetylhydrolase, isoform 1b, subunit 1, Cdh2 - cadherin 2, Col3a1 - collagen, type iii, alpha 1, Lrp6 - low density lipoprotein receptor-related protein 6, Mllt4 - myeloid/lymphoid or mixed-lineage leukemia (trithorax homolog, drosophila…
GO:0007165	signal transduction	0.000262	0.071	1.31	986	255	365	124	[Araf - v-raf murine sarcoma 3611 viral oncogene homolog, Abca1 - atp-binding cassette, sub-family a (abc1), member 1, Amotl1 - angiomotin-like 1, Gsn - gelsolin, Mib1 - mindbomb homolog 1 (drosophila), Ubr5 - ubiquitin protein ligase e3 component n-recognin 5, Tnks2 - tankyrase, trf1-interacting ankyrin-related adp-ribose polymerase 2, Flna - filamin, alpha, Nrp2 - neuropilin 2, Macf1 - microtub…
GO:0009611	response to wounding	0.000281	0.0731	2.5	986	22	287	16	[Cd44 - cd44 antigen, F2r - coagulation factor ii (thrombin) receptor, Col3a1 - collagen, type iii, alpha 1, Pdgfra - platelet derived growth factor receptor, alpha polypeptide, Nf1 - neurofibromatosis 1, Ptk7 - ptk7 protein tyrosine kinase 7, Notch2 - notch 2, Wnt5a - wingless-related mmtv integration site 5a, Macf1 - microtubule-actin crosslinking factor 1, Col1a1 - collagen, type i, alpha 1, D…
GO:0030177	positive regulation of Wnt signaling pathway	0.000284	0.0711	4.51	986	11	159	8	[Tnks2 - tankyrase, trf1-interacting ankyrin-related adp-ribose polymerase 2, Ubr5 - ubiquitin protein ligase e3 component n-recognin 5, Wnt5a - wingless-related mmtv integration site 5a, Usp34 - ubiquitin specific peptidase 34, Kank1 - kn motif and ankyrin repeat domains 1, Col1a1 - collagen, type i, alpha 1, Macf1 - microtubule-actin crosslinking factor 1, Lrp6 - low density lipoprotein recepto…
GO:0007167	enzyme linked receptor protein signaling pathway	0.000447	0.108	1.8	986	57	327	34	[Col3a1 - collagen, type iii, alpha 1, Nptn - neuroplastin, Col4a2 - collagen, type iv, alpha 2, Col4a1 - collagen, type iv, alpha 1, Myo1c - myosin ic, Adam9 - a disintegrin and metallopeptidase domain 9 (meltrin gamma), Col4a5 - collagen, type iv, alpha 5, Lifr - leukemia inhibitory factor receptor, Ltbp3 - latent transforming growth factor beta binding protein 3, Nrp2 - neuropilin 2, Axl - axl…
GO:0071230	cellular response to amino acid stimulus	0.000455	0.106	4.77	986	14	118	8	[Col1a2 - collagen, type i, alpha 2, Col1a1 - collagen, type i, alpha 1, Col3a1 - collagen, type iii, alpha 1, Col4a6 - collagen, type iv, alpha 6, Egfr - epidermal growth factor receptor, Col4a1 - collagen, type iv, alpha 1, Col6a1 - collagen, type vi, alpha 1, Col5a2 - collagen, type v, alpha 2]
GO:0000904	cell morphogenesis involved in differentiation	0.000464	0.104	5.8	986	34	40	8	[Flna - filamin, alpha, Itgav - integrin alpha v, Heg1 - heg homolog 1 (zebrafish), Lamc1 - laminin, gamma 1, Lama5 - laminin, alpha 5, Lamb1 - laminin b1, Lrp6 - low density lipoprotein receptor-related protein 6, Flnb - filamin, beta]
GO:0051239	regulation of multicellular organismal process	0.000478	0.104	1.57	986	225	170	61	[Man2a1 - mannosidase 2, alpha 1, Cd44 - cd44 antigen, Ptgs1 - prostaglandin-endoperoxide synthase 1, Emp2 - epithelial membrane protein 2, Flna - filamin, alpha, Tnks2 - tankyrase, trf1-interacting ankyrin-related adp-ribose polymerase 2, Jup - junction plakoglobin, Wnt5a - wingless-related mmtv integration site 5a, Macf1 - microtubule-actin crosslinking factor 1, Rbfox2 - rna binding protein, f…
GO:0043588	skin development	0.000493	0.103	7.04	986	12	70	6	[Jup - junction plakoglobin, Col1a1 - collagen, type i, alpha 1, Itga3 - integrin alpha 3, Col3a1 - collagen, type iii, alpha 1, Col5a1 - collagen, type v, alpha 1, Col5a2 - collagen, type v, alpha 2]
GO:0048646	anatomical structure formation involved in morphogenesis	0.000542	0.11	3.34	986	94	44	14	[Itgav - integrin alpha v, Col4a2 - collagen, type iv, alpha 2, Neo1 - neogenin, Col4a1 - collagen, type iv, alpha 1, Lrp6 - low density lipoprotein receptor-related protein 6, Rnf213 - ring finger protein 213, Hspg2 - perlecan (heparan sulfate proteoglycan 2), Flna - filamin, alpha, Plxnb2 - plexin b2, Cdon - cell adhesion molecule-related/down-regulated by oncogenes, Macf1 - microtubule-actin c…
GO:0001101	response to acid chemical	0.000602	0.119	3.68	986	25	118	11	[Col1a2 - collagen, type i, alpha 2, Col1a1 - collagen, type i, alpha 1, Col3a1 - collagen, type iii, alpha 1, Col4a6 - collagen, type iv, alpha 6, Egfr - epidermal growth factor receptor, Igf2r - insulin-like growth factor 2 receptor, Col4a1 - collagen, type iv, alpha 1, Lrp6 - low density lipoprotein receptor-related protein 6, Col6a1 - collagen, type vi, alpha 1, Col5a2 - collagen, type v, alp…
GO:0045185	maintenance of protein location	0.000603	0.115	16.43	986	20	12	4	[Flna - filamin, alpha, Tln1 - talin 1, Fbn1 - fibrillin 1, Syne2 - spectrin repeat containing, nuclear envelope 2]
GO:0009967	positive regulation of signal transduction	0.000642	0.119	1.59	986	117	287	54	[Cd44 - cd44 antigen, Trf - transferrin, Emp2 - epithelial membrane protein 2, Gsn - gelsolin, Neo1 - neogenin, Nf1 - neurofibromatosis 1, Tnks2 - tankyrase, trf1-interacting ankyrin-related adp-ribose polymerase 2, Ubr5 - ubiquitin protein ligase e3 component n-recognin 5, Flna - filamin, alpha, Ankrd17 - ankyrin repeat domain 17, Wnt5a - wingless-related mmtv integration site 5a, Macf1 - microt…
GO:0006811	ion transport	0.000657	0.119	1.28	986	58	732	55	[Slc38a2 - solute carrier family 38, member 2, Clcn3 - chloride channel 3, Clcn5 - chloride channel 5, Trf - transferrin, Nf1 - neurofibromatosis 1, Lrrc8c - leucine rich repeat containing 8 family, member c, Slc7a5 - solute carrier family 7 (cationic amino acid transporter, y+ system), member 5, Slc30a4 - solute carrier family 30 (zinc transporter), member 4, Serinc3 - serine incorporator 3, Pkd…
GO:0030111	regulation of Wnt signaling pathway	0.000706	0.124	2.55	986	23	252	15	[Kank1 - kn motif and ankyrin repeat domains 1, Itga3 - integrin alpha 3, Lrp6 - low density lipoprotein receptor-related protein 6, Rnf213 - ring finger protein 213, Lrp1 - low density lipoprotein receptor-related protein 1, Tnks2 - tankyrase, trf1-interacting ankyrin-related adp-ribose polymerase 2, Ubr5 - ubiquitin protein ligase e3 component n-recognin 5, Wnt5a - wingless-related mmtv integra…
GO:0097485	neuron projection guidance	0.000708	0.121	2.74	986	23	219	14	[Unc5b - unc-5 homolog b (c. elegans), Slit3 - slit homolog 3 (drosophila), Lamb2 - laminin, beta 2, Ext1 - exostoses (multiple) 1, Neo1 - neogenin, Myh10 - myosin, heavy polypeptide 10, non-muscle, Flrt2 - fibronectin leucine rich transmembrane protein 2, Wnt5a - wingless-related mmtv integration site 5a, Plxna1 - plexin a1, Efnb2 - ephrin b2, Nrp2 - neuropilin 2, Dag1 - dystroglycan 1, Plxna4 -…
GO:0007411	axon guidance	0.000708	0.118	2.74	986	23	219	14	[Unc5b - unc-5 homolog b (c. elegans), Slit3 - slit homolog 3 (drosophila), Lamb2 - laminin, beta 2, Ext1 - exostoses (multiple) 1, Neo1 - neogenin, Myh10 - myosin, heavy polypeptide 10, non-muscle, Flrt2 - fibronectin leucine rich transmembrane protein 2, Wnt5a - wingless-related mmtv integration site 5a, Efnb2 - ephrin b2, Plxna1 - plexin a1, Nrp2 - neuropilin 2, Dag1 - dystroglycan 1, Plxna4 -…
GO:0010647	positive regulation of cell communication	0.000725	0.118	1.56	986	123	287	56	[Cd44 - cd44 antigen, Trf - transferrin, Emp2 - epithelial membrane protein 2, Gsn - gelsolin, Neo1 - neogenin, Nf1 - neurofibromatosis 1, Tnks2 - tankyrase, trf1-interacting ankyrin-related adp-ribose polymerase 2, Ubr5 - ubiquitin protein ligase e3 component n-recognin 5, Flna - filamin, alpha, Ankrd17 - ankyrin repeat domain 17, Wnt5a - wingless-related mmtv integration site 5a, Macf1 - microt…
GO:0023056	positive regulation of signaling	0.000725	0.115	1.56	986	123	287	56	[Cd44 - cd44 antigen, Trf - transferrin, Emp2 - epithelial membrane protein 2, Gsn - gelsolin, Neo1 - neogenin, Nf1 - neurofibromatosis 1, Tnks2 - tankyrase, trf1-interacting ankyrin-related adp-ribose polymerase 2, Ubr5 - ubiquitin protein ligase e3 component n-recognin 5, Flna - filamin, alpha, Ankrd17 - ankyrin repeat domain 17, Wnt5a - wingless-related mmtv integration site 5a, Macf1 - microt…
GO:0031581	hemidesmosome assembly	0.000783	0.121	49.3	986	2	20	2	[Plec - plectin, Lamc1 - laminin, gamma 1]
GO:1902578	single-organism localization	0.000843	0.127	1.37	986	131	438	80	[Slc38a2 - solute carrier family 38, member 2, Esyt1 - extended synaptotagmin-like protein 1, Abca1 - atp-binding cassette, sub-family a (abc1), member 1, Emp2 - epithelial membrane protein 2, Gsn - gelsolin, Tln1 - talin 1, Nf1 - neurofibromatosis 1, Syne2 - spectrin repeat containing, nuclear envelope 2, Slc48a1 - solute carrier family 48 (heme transporter), member 1, Myh10 - myosin, heavy poly…
